# Supplementary material for: Metagenome diversity illuminates the origins of pathogen effectors
Source: mBio. 2024 Apr 2;15(5):e00759-23. doi: 10.1128/mbio.00759-23 (PMC11077975; doi:10.1128/mbio.00759-23)
Supplement: Table S2 — Supporting information for REMs and cREMs. [file mbio.00759-23-s0004.xlsx]

## Sheet: Legend
TABLE S2. Supporting information for REMs and cREMs.

## Sheet: RalF
Halo	Description	Scientific Name	Max Score	Total Score	Query Cover	E value	Per. ident	Acc. Len	Accession	Notes:
1	T4SS guanine nucleotide exchange effector RalF [Rickettsia typhi]	Rickettsia typhi	869	869	1	0	100	454	WP_011190825.1
1	T4SS guanine nucleotide exchange effector RalF [Rickettsia prowazekii]	Rickettsia prowazekii	779	779	1	0	88.65	458	WP_004599437.1
1	Sec7 domain containing protein [Rickettsia prowazekii str. Rp22]	Rickettsia prowazekii str. Rp22	779	779	1	0	88.65	462	ADE29898.1
1	T4SS guanine nucleotide exchange effector RalF [Rickettsia prowazekii]	Rickettsia prowazekii	776	776	1	0	88.43	458	WP_004597527.1
1	T4SS guanine nucleotide exchange effector RalF [Rickettsia hoogstraalii]	Rickettsia hoogstraalii	627	710	0.99	0	84.35	653	WP_040257564.1
1	sec7 domain protein [Rickettsia hoogstraalii str. RCCE3]	Rickettsia hoogstraalii str. RCCE3	624	707	0.99	0	83.82	653	KJV81047.1
1	T4SS guanine nucleotide exchange effector RalF [Rickettsia tillamookensis]	Rickettsia tillamookensis	623	697	1	0	83.82	652	WP_202069931.1
1	T4SS guanine nucleotide exchange effector RalF [Rickettsia felis]	Rickettsia felis	621	694	0.99	0	83.55	645	WP_041405315.1
1	TPA: T4SS guanine nucleotide exchange effector RalF [Rickettsia endosymbiont of Ceroptres masudai]	Rickettsia endosymbiont of Ceroptres masudai	621	702	0.99	0	83.29	655	HJD58356.1
1	unknown [Rickettsia felis URRWXCal2]	Rickettsia felis URRWXCal2	621	694	0.99	0	83.55	649	AAY61436.1
1	T4SS guanine nucleotide exchange effector RalF [Rickettsia endosymbiont of Sceptobius lativentris]	Rickettsia endosymbiont of Sceptobius lativentris	617	692	0.99	0	83.29	652	MCC8406457.1
1	TPA: T4SS guanine nucleotide exchange effector RalF [Rickettsia endosymbiont of Omalisus fontisbellaquei]	Rickettsia endosymbiont of Omalisus fontisbellaquei	617	683	0.99	0	82.76	652	HJD60436.1
1	T4SS guanine nucleotide exchange effector RalF [Rickettsia felis]	Rickettsia felis	615	615	0.82	0	83.55	473	WP_052322866.1
1	T4SS guanine nucleotide exchange effector RalF [Rickettsia sp. TH2014]	Rickettsia sp. TH2014	611	611	0.82	0	83.29	473	WP_256621178.1
1	hypothetical protein A1C_02770 [Rickettsia akari str. Hartford]	Rickettsia akari str. Hartford	607	672	0.92	0	80.9	649	ABV74849.1
1	T4SS guanine nucleotide exchange effector RalF [Rickettsia akari]	Rickettsia akari	607	672	0.92	0	80.9	646	WP_041816762.1
1	T4SS guanine nucleotide exchange effector RalF [Rickettsia australis]	Rickettsia australis	600	665	0.99	0	81.17	646	WP_014412868.1
1	Crystal structure of a chimeric protein with the Sec7 domain of Rickettsia prowazekii RalF and the capping domain of Legionella pneumophila RalF [Rickettsia prowazekii str. Madrid E]	Rickettsia prowazekii str. Madrid E	460	460	0.75	1e-160	70.55	400	4D7R_A
1	TPA: T4SS guanine nucleotide exchange effector RalF [Rickettsia endosymbiont of Bembidion lapponicum]	Rickettsia endosymbiont of Bembidion lapponicum	459	459	0.84	6e-157	63.24	647	HJD68062.1
1	T4SS guanine nucleotide exchange effector RalF [Rickettsia endosymbiont of Oxypoda opaca]	Rickettsia endosymbiont of Oxypoda opaca	431	431	0.74	3e-145	63.64	681	MCC8369411.1
1	T4SS guanine nucleotide exchange effector RalF [Rickettsia endosymbiont of Ceutorhynchus assimilis]	Rickettsia endosymbiont of Ceutorhynchus assimilis	413	413	0.74	4e-138	61.88	684	WP_253308517.1
1	T4SS guanine nucleotide exchange effector RalF [Rickettsia bellii]	Rickettsia bellii	404	404	0.84	7e-135	57.04	684	WP_045799545.1
1	T4SS guanine nucleotide exchange effector RalF [Rickettsia bellii]	Rickettsia bellii	402	402	0.84	2e-134	56.78	654	WP_045798956.1
1	T4SS guanine nucleotide exchange effector RalF [Rickettsia bellii]	Rickettsia bellii	402	402	0.84	3e-134	56.78	669	WP_011477534.1
1	T4SS guanine nucleotide exchange effector RalF [Rickettsia endosymbiont of Graphium doson]	Rickettsia endosymbiont of Graphium doson	402	402	0.84	4e-134	56.53	684	MCC8377287.1
1	T4SS guanine nucleotide exchange effector RalF [Rickettsia bellii]	Rickettsia bellii	400	400	0.84	9e-134	56.78	658	WP_012151718.1
1	TPA: T4SS guanine nucleotide exchange effector RalF [Rickettsia endosymbiont of Columbicola hoogstraali]	Rickettsia endosymbiont of Columbicola hoogstraali	400	400	0.84	1e-133	56.31	671	HJD61407.1
1	TPA: T4SS guanine nucleotide exchange effector RalF [Rickettsia endosymbiont of Degeeriella rufa]	Rickettsia endosymbiont of Degeeriella rufa	400	400	0.84	2e-133	56.57	672	HJD62819.1
1	T4SS guanine nucleotide exchange effector RalF [unclassified Rickettsia]	unclassified Rickettsia	400	400	0.84	2e-133	55.78	661	WP_068041318.1
1	TPA: T4SS guanine nucleotide exchange effector RalF [Rickettsia endosymbiont of Diachasma alloeum]	Rickettsia endosymbiont of Diachasma alloeum	400	400	0.85	2e-133	55.78	655	HJD64739.1
1	T4SS guanine nucleotide exchange effector RalF [Rickettsia endosymbiont of Stiretrus anchorago]	Rickettsia endosymbiont of Stiretrus anchorago	395	395	0.84	2e-131	56.03	646	MCC8370484.1
1	TPA: T4SS guanine nucleotide exchange effector RalF [Rickettsia endosymbiont of Bembidion nr. Transversale]	Rickettsia endosymbiont of Bembidion nr. Transversale	394	394	0.82	2e-131	57.29	646	HJD66137.1
1	hypothetical protein [Rickettsia endosymbiont of Glossina mortisans submortisans]	Rickettsia endosymbiont of Glossina mortisans submortisans	311	311	0.42	1e-104	78.24	225	MCC8418449.1
1	hypothetical protein [Rickettsia felis]	Rickettsia felis	293	293	0.4	1e-97	84.32	220	WP_236682635.1
1	hypothetical protein LF885_07310 [Rickettsia endosymbiont of Culicoides impunctatus]	Rickettsia endosymbiont of Culicoides impunctatus	282	282	0.81	1e-90	43.72	411	UCM86426.1
1	hypothetical protein [Rickettsia endosymbiont of Bryobia graminum]	Rickettsia endosymbiont of Bryobia graminum	267	267	0.83	6e-85	41.96	417	MCC8417384.1
1	hypothetical protein [Rickettsia felis]	Rickettsia felis	241	241	0.32	6e-77	78.15	242	WP_236682670.1
1	hypothetical protein [Rickettsia endosymbiont of Eriopis connexa]	Rickettsia endosymbiont of Eriopis connexa	116	116	0.13	2e-31	90.16	75	MCC8467791.1
1	hypothetical protein [Rickettsia endosymbiont of Eriopis connexa]	Rickettsia endosymbiont of Eriopis connexa	108	108	0.16	4e-28	84.42	106	MCC8467517.1
1	hypothetical protein [Rickettsia asembonensis]	Rickettsia asembonensis	82.8	82.8	0.19	2e-17	53.26	266	WP_241773666.1
1	hypothetical protein SB78_01680 [Rickettsia asembonensis]	Rickettsia asembonensis	82.4	82.4	0.19	5e-17	53.26	292	KIJ89094.1
1	hypothetical protein [Rickettsia endosymbiont of Glossina mortisans submortisans]	Rickettsia endosymbiont of Glossina mortisans submortisans	78.6	78.6	0.19	7e-17	53.26	155	MCC8418450.1
1	transporter [Rickettsia endosymbiont of Eriopis connexa]	Rickettsia endosymbiont of Eriopis connexa	72	72	0.19	4e-15	52.17	97	MCC8467515.1
1	transporter [Rickettsia felis]	Rickettsia felis	68.9	68.9	0.18	4e-14	51.19	91	KHO03865.1
1	transporter [Rickettsia felis]	Rickettsia felis	69.3	69.3	0.18	7e-14	51.19	130	WP_236682637.1
1	hypothetical protein [Rickettsia felis]	Rickettsia felis	69.3	69.3	0.18	1e-13	51.19	149	WP_235364342.1
1	hypothetical protein [Rickettsia akari]	Rickettsia akari	65.9	65.9	0.09	7e-13	72.09	104	WP_012149367.1
1	hypothetical protein [Rickettsia philipii]	Rickettsia philipii	65.5	65.5	0.19	8e-13	48.91	99	WP_014364641.1
1	hypothetical protein UQ52_02715 [Rickettsia conorii subsp. raoultii]	Rickettsia conorii subsp. raoultii	63.2	63.2	0.19	1e-10	47.83	287	AJQ52370.1
1	hypothetical protein [Rickettsia conorii]	Rickettsia conorii	63.2	63.2	0.19	1e-10	47.83	286	WP_232218690.1
1	hypothetical protein RRIM16_02925 [Rickettsia conorii subsp. raoultii]	Rickettsia conorii subsp. raoultii	63.2	63.2	0.19	2e-10	47.83	291	APZ29949.1
1	hypothetical protein [Rickettsia sp. Tenjiku01]	Rickettsia sp. Tenjiku01	58.5	58.5	0.19	2e-10	45.65	99	WP_064428802.1
1	hypothetical protein [Rickettsia rickettsii]	Rickettsia rickettsii	57.8	57.8	0.2	4e-10	46.81	99	WP_012150707.1
1	hypothetical protein [Rickettsia argasii]	Rickettsia argasii	57.8	57.8	0.19	4e-10	47.83	99	WP_045805527.1
1	hypothetical protein [Rickettsia conorii]	Rickettsia conorii	61.2	61.2	0.19	6e-10	46.74	286	WP_250719815.1
1	hypothetical protein [Rickettsia sp. TH2014]	Rickettsia sp. TH2014	59.3	59.3	0.2	6e-10	48.96	176	WP_256621177.1
1	transporter [Rickettsia conorii subsp. heilongjiangensis]	Rickettsia conorii subsp. heilongjiangensis	57	57	0.19	8e-10	45.65	99	BBM91325.1
1	transporter [Rickettsia japonica]	Rickettsia japonica	55.8	55.8	0.19	2e-09	45.65	99	WP_081497965.1
1	hypothetical protein [Rickettsia conorii]	Rickettsia conorii	54.7	54.7	0.09	3e-09	60.98	76	WP_010977148.1
1	hypothetical protein [Rickettsia sibirica]	Rickettsia sibirica	54.7	54.7	0.09	3e-09	60.98	76	WP_016770085.1
1	hypothetical protein [spotted fever group]	spotted fever group	54.3	54.3	0.09	3e-09	60.98	76	WP_014410614.1
1	hypothetical protein [Rickettsia gravesii]	Rickettsia gravesii	58.5	58.5	0.2	4e-09	47.47	289	WP_236609780.1
1	hypothetical protein [Rickettsia massiliae]	Rickettsia massiliae	54.7	54.7	0.09	5e-09	57.14	99	WP_041404630.1
1	hypothetical protein [Rickettsia sibirica]	Rickettsia sibirica	52.8	52.8	0.09	1e-08	58.54	76	WP_016728075.1
1	hypothetical protein [Rickettsia conorii]	Rickettsia conorii	57	57	0.19	2e-08	45.65	287	WP_014014203.1
1	hypothetical protein [spotted fever group]	spotted fever group	54.3	54.3	0.09	2e-08	57.14	148	WP_231288509.1
1	hypothetical protein [Rickettsia japonica]	Rickettsia japonica	56.6	56.6	0.19	2e-08	45.65	287	WP_024704516.1
1	hypothetical protein [Rickettsia fournieri]	Rickettsia fournieri	55.8	55.8	0.19	4e-08	44.57	287	WP_245207400.1
1	hypothetical protein [Rickettsia honei]	Rickettsia honei	51.6	51.6	0.2	5e-08	43.62	98	WP_016916690.1
1	hypothetical protein [Rickettsia endosymbiont of Ixodes pacificus]	Rickettsia endosymbiont of Ixodes pacificus	50.8	50.8	0.08	5e-08	62.5	74	WP_045803813.1
1	hypothetical protein [Rickettsia monacensis]	Rickettsia monacensis	54.7	54.7	0.19	8e-08	46.15	285	WP_023507883.1
1	transporter [Rickettsia conorii]	Rickettsia conorii	50.1	50.1	0.09	9e-08	60.98	65	WP_233417708.1
1	hypothetical protein [Rickettsia tamurae]	Rickettsia tamurae	50.8	50.8	0.07	1e-07	63.89	95	WP_032139614.1
1	hypothetical protein MCC_03425 [Rickettsia rhipicephali str. 3-7-female6-CWPP]	Rickettsia rhipicephali str. 3-7-female6-CWPP	53.5	53.5	0.09	2e-07	57.14	287	AFC72279.1
1	hypothetical protein [Rickettsia rhipicephali]	Rickettsia rhipicephali	53.5	53.5	0.09	2e-07	57.14	287	WP_057700406.1
1	hypothetical protein [Rickettsia rhipicephali]	Rickettsia rhipicephali	53.1	53.1	0.09	2e-07	57.14	291	WP_231288758.1
1	hypothetical protein [Rickettsia montanensis]	Rickettsia montanensis	50.4	50.4	0.09	2e-06	53.66	285	WP_014410190.1
1	hypothetical protein [Rickettsia helvetica]	Rickettsia helvetica	46.6	46.6	0.07	3e-06	55.56	91	WP_010423297.1
1	hypothetical protein [Rickettsia endosymbiont of Proechinophthirus fluctus]	Rickettsia endosymbiont of Proechinophthirus fluctus	43.5	43.5	0.17	3e-05	41.98	85	WP_062811413.1
1	protein transport protein SEC7 [Rickettsia slovaca str. D-CWPP]	Rickettsia slovaca str. D-CWPP	39.3	39.3	0.06	0.0003	60	32	AFD19532.1
2	T4SS guanine nucleotide exchange effector RalF [Rickettsiales bacterium]	Rickettsiales bacterium UWPOB_RICK2	288	288	0.75	1e-92	44.77	387	MBN8512548.1
2	T4SS guanine nucleotide exchange effector RalF [Rickettsiales endosymbiont of Trichoplax sp. H2]	Rickettsiales endosymbiont of Trichoplax sp. H2	251	251	0.78	1e-78	41.92	375	WP_154510403.1
2	T4SS guanine nucleotide exchange effector RalF [Candidatus Aquarickettsia rohweri]	Candidatus Aquarickettsia rohweri	251	251	0.78	2e-78	41.64	375	WP_126044610.1
2	hypothetical protein [Rickettsiaceae bacterium]	Rickettsiaceae bacterium DT_105	156	156	0.4	2e-43	50.52	289	NRB11384.1
2	hypothetical protein [Rickettsiales bacterium]	Rickettsiales bacterium NP11	107	107	0.38	9e-24	40.23	1622	MBV37025.1	FUNGAL CONTAMINANT
2	hypothetical protein EOP33_03095 [Rickettsiaceae bacterium]	Rickettsiaceae bacterium PMG_002	42.4	42.4	0.09	0.0001	55.81	42	RYE06198.1
3	T4SS guanine nucleotide exchange effector RalF [Gammaproteobacteria bacterium]	Gammaproteobacteria bacterium O_S4.2_bin.2	319	319	0.82	7e-101	45.99	480	MCH9757255.1
3	T4SS guanine nucleotide exchange effector RalF [Proteobacteria bacterium]	Proteobacteria bacterium	288	288	0.75	5e-90	44.77	387	MCA0254672.1
3	hypothetical protein [Gammaproteobacteria bacterium]	Gammaproteobacteria bacterium SCN18_25_1_16_R3_B_39_37	129	129	0.42	2e-30	41.41	308	MBN9288348.1
3	hypothetical protein [Gammaproteobacteria bacterium]	Gammaproteobacteria bacterium NC_groundwater_613_Pr5_B-0.1um_38_33	98.6	98.6	0.34	1e-18	39.39	418	MBI2792499.1
3	hypothetical protein [Proteobacteria bacterium]	Proteobacteria bacterium SZAS-39	83.2	83.2	0.34	3e-13	38.55	617	MBS0287486.1
3	hypothetical protein [Vibrio vulnificus]	Vibrio vulnificus	70.9	70.9	0.13	1e-11	58.33	82	WP_206630763.1	PSEUDOGENE
3	Sec7 domain-containing protein [Escherichia coli]	Escherichia coli	69.7	69.7	0.15	3e-11	50.7	81	WP_248424500.1	PSEUDOGENE
3	hypothetical protein [Oligoflexia bacterium]	Oligoflexia bacterium nKLKbin12	76.6	76.6	0.35	3e-11	34.57	500	MBF0359460.1
3	hypothetical protein [Gammaproteobacteria bacterium]	Gammaproteobacteria bacterium	71.2	71.2	0.39	1e-09	29.79	526	MCP3663679.1	PSEUDOGENE
3	hypothetical protein [Pseudomonas syringae]	Pseudomonas syringae	56.2	56.2	0.18	6e-06	39.02	134	WP_223115235.1	PSEUDOGENE
4	ankyrin repeat domain-containing protein [Mycobacteriaceae bacterium]	Mycobacteriaceae bacterium	88.2	88.2	0.38	9e-15	33.87	823	MBX9641073.1
	BlastP databases
	1= Rickettsia
	2 = Rickettsiales (no Rickettsia)
	3 = Proteobacteria (no Rickettsiales or Legionellales)
	4 = Bacteria (no Proteobacteria)
Query	Sequences included in FIGURE S4A	Scientific Name	Max Score	Total Score	Query Cover	E value	Per. ident	Acc. Len	Accession
WP_232505524.1	T4SS guanine nucleotide exchange effector RalF [Legionella clemsonensis]	Legionella clemsonensis	534	534	1	0	100	732	WP_232505524.1
WP_232505524.1	hypothetical protein [Legionella pneumophila]	Legionella pneumophila	219	219	1	7e-65	43.06	468	WP_154232019.1
WP_232505524.1	TPA: hypothetical protein [Legionella pneumophila]	Legionella pneumophila	219	219	1	2e-64	43.06	491	HAU1531854.1
WP_232505524.1	hypothetical protein [Legionella pneumophila]	Legionella pneumophila	218	218	0.93	6e-64	43.35	491	WP_061721186.1
WP_232505524.1	hypothetical protein [Legionella lytica]	Legionella lytica	199	199	0.85	6e-57	45.06	461	WP_252579510.1
WP_232505524.1	hypothetical protein [Rickettsiales bacterium]	Rickettsiales bacterium	162	162	0.73	2e-45	44.56	215	MBN8511451.1
WP_232505524.1	hypothetical protein [Rickettsiaceae bacterium]	Rickettsiaceae bacterium	144	144	0.63	3e-39	46.58	165	NRB11359.1
WP_232505524.1	ankyrin repeat domain-containing protein [Rickettsia endosymbiont of Graphium doson]	Rickettsia endosymbiont of Graphium doson	146	146	0.84	9e-36	39.53	1008	MCC8377991.1
WP_232505524.1	ankyrin repeat domain-containing protein [Rickettsia bellii]	Rickettsia bellii	145	145	0.84	2e-35	39.53	1020	WP_231569873.1
WP_232505524.1	hypothetical protein [Rickettsia bellii]	Rickettsia bellii	140	140	0.81	2e-34	39.13	493	WP_231289202.1
WP_232505524.1	ankyrin repeat domain-containing protein [Rickettsia bellii]	Rickettsia bellii	134	134	0.77	1e-31	39.09	694	WP_011477583.1
WP_232505524.1	ankyrin repeat domain-containing protein [Rickettsia bellii]	Rickettsia bellii	134	134	0.77	1e-31	39.09	694	WP_012151872.1
WP_232505524.1	hypothetical protein [Rickettsia endosymbiont of Bemisia tabaci]	Rickettsia endosymbiont of Bemisia tabaci	116	116	0.69	6e-28	39.77	204	WP_232505916.1
WP_232505524.1	ankyrin repeat domain-containing protein [unclassified Rickettsia]	unclassified Rickettsia	117	117	0.69	6e-28	39.77	213	WP_238583078.1
WP_232505524.1	hypothetical protein [Legionellaceae bacterium]	Legionellaceae bacterium	99	99	0.36	3e-22	47.96	104	MCC5791011.1
WP_232505524.1	hypothetical protein [Legionellaceae bacterium]	Legionellaceae bacterium	98.6	98.6	0.56	8e-20	40.65	369	MCC5791010.1
WP_232505524.1	TPA: ankyrin repeat domain-containing protein [Rickettsia endosymbiont of Degeeriella rufa]	Rickettsia endosymbiont of Degeeriella rufa	90.1	90.1	0.48	4e-17	42.28	284	HJD63324.1
WP_232505524.1	TPA: ankyrin repeat domain-containing protein [Rickettsia endosymbiont of Bembidion lapponicum]	Rickettsia endosymbiont of Bembidion lapponicum	54.3	54.3	0.25	0.0003	44.62	579	HJD66961.1
Query	Sequences included in FIGURE S4B	Scientific Name	Max Score	Total Score	Query Cover	E value	Per. ident	Acc. Len	Accession
HJD63325.1	TPA: hypothetical protein [Rickettsia endosymbiont of Degeeriella rufa]	Rickettsia endosymbiont of Degeeriella rufa	361	361	1	2e-123	98.37	336	HJD63325.1
HJD63325.1	hypothetical protein [Rickettsia bellii]	Rickettsia bellii	353	353	1	2e-122	96.2	184	WP_011477584.1
HJD63325.1	ankyrin repeat domain-containing protein [Rickettsia endosymbiont of Graphium doson]	Rickettsia endosymbiont of Graphium doson	368	368	1	3e-118	100	1008	MCC8377991.1
HJD63325.1	hypothetical protein [Rickettsia bellii]	Rickettsia bellii	353	353	1	6e-118	96.2	493	WP_231289202.1
HJD63325.1	ankyrin repeat domain-containing protein [Rickettsia bellii]	Rickettsia bellii	350	350	0.97	3e-111	96.67	1020	WP_231569873.1
HJD63325.1	TPA: hypothetical protein [Rickettsia endosymbiont of Pyrocoelia pectoralis]	Rickettsia endosymbiont of Pyrocoelia pectoralis	99.4	99.4	0.81	2e-21	33.33	278	HJD55820.1
HJD63325.1	hypothetical protein [Rickettsia bellii]	Rickettsia bellii	95.1	95.1	0.76	1e-20	36.71	190	WP_052692882.1
HJD63325.1	hypothetical protein [Rickettsia bellii]	Rickettsia bellii	95.1	95.1	0.76	2e-20	36.71	217	WP_011477586.1
HJD63325.1	TPA: hypothetical protein [Rickettsia endosymbiont of Bembidion lapponicum]	Rickettsia endosymbiont of Bembidion lapponicum	94.7	94.7	0.76	3e-20	36.71	217	HJD67289.1
HJD63325.1	TPA: hypothetical protein [Rickettsia endosymbiont of Degeeriella rufa]	Rickettsia endosymbiont of Degeeriella rufa	93.6	93.6	0.76	9e-20	36.08	217	HJD63327.1
HJD63325.1	hypothetical protein [Rickettsia endosymbiont of Stiretrus anchorago]	Rickettsia endosymbiont of Stiretrus anchorago	93.2	93.2	0.76	2e-19	36.08	217	MCC8371046.1
HJD63325.1	hypothetical protein [Rickettsia massiliae]	Rickettsia massiliae	91.3	91.3	0.66	3e-19	40.48	183	WP_238375474.1
HJD63325.1	TPA: hypothetical protein [Rickettsia endosymbiont of Columbicola hoogstraali]	Rickettsia endosymbiont of Columbicola hoogstraali	92	92	0.76	4e-19	35.44	217	HJD61775.1
HJD63325.1	hypothetical protein RMA_1323 [Rickettsia massiliae MTU5]	Rickettsia massiliae MTU5	91.3	91.3	0.66	4e-19	40.48	191	ABV85264.1
HJD63325.1	TPA: hypothetical protein [Rickettsia endosymbiont of Diachasma alloeum]	Rickettsia endosymbiont of Diachasma alloeum	91.3	91.3	0.76	5e-19	36.31	211	HJD65018.1
HJD63325.1	hypothetical protein [Rickettsia endosymbiont of Graphium doson]	Rickettsia endosymbiont of Graphium doson	91.7	91.7	0.76	6e-19	36.08	217	MCC8377993.1
HJD63325.1	hypothetical protein [spotted fever group]	spotted fever group	76.6	76.6	0.66	7e-14	40.48	155	WP_231288533.1
HJD63325.1	hypothetical protein RMB_06950 [Rickettsia massiliae str. AZT80]	Rickettsia massiliae str. AZT80	76.6	76.6	0.66	1e-13	40.48	167	AFB32096.1
HJD63325.1	hypothetical protein [Rickettsia montanensis]	Rickettsia montanensis	75.9	75.9	0.69	2e-13	39.29	163	WP_014409691.1
HJD63325.1	hypothetical protein [Rickettsia endosymbiont of Sceptobius lativentris]	Rickettsia endosymbiont of Sceptobius lativentris	78.6	78.6	0.82	2e-13	33.76	343	MCC8407075.1
HJD63325.1	hypothetical protein [Rickettsia asembonensis]	Rickettsia asembonensis	78.2	78.2	0.82	3e-13	33.76	330	WP_241773809.1
HJD63325.1	TPA: hypothetical protein [Rickettsia endosymbiont of Bembidion nr. Transversale]	Rickettsia endosymbiont of Bembidion nr. Transversale	73.6	73.6	0.48	4e-13	37.08	113	HJD65925.1
HJD63325.1	hypothetical protein REIP_0432 [Rickettsia endosymbiont of Ixodes pacificus]	Rickettsia endosymbiont of Ixodes pacificus	73.9	73.9	0.56	5e-13	40	132	KJW02424.1
HJD63325.1	TPA: hypothetical protein [Rickettsia endosymbiont of Ceroptres masudai]	Rickettsia endosymbiont of Ceroptres masudai	76.6	76.6	0.82	5e-13	33.12	269	HJD58962.1
HJD63325.1	hypothetical protein [Rickettsia endosymbiont of Glossina mortisans submortisans]	Rickettsia endosymbiont of Glossina mortisans submortisans	75.5	75.5	0.83	6e-13	32.7	205	MCC8419376.1
HJD63325.1	hypothetical protein [Rickettsia tillamookensis]	Rickettsia tillamookensis	77.4	77.4	0.82	6e-13	33.76	343	WP_202068478.1
HJD63325.1	hypothetical protein [Rickettsia sp. TH2014]	Rickettsia sp. TH2014	76.6	76.6	0.82	1e-12	33.76	343	WP_218460332.1
HJD63325.1	hypothetical protein RHORCCE3_1303 [Rickettsia hoogstraalii str. RCCE3]	Rickettsia hoogstraalii str. RCCE3	74.3	74.3	0.79	1e-12	33.55	199	KJV80379.1
HJD63325.1	hypothetical protein RJP_0953 [Rickettsia japonica YH]	Rickettsia japonica YH	72.8	72.8	0.66	2e-12	38.89	152	BAK97145.1
HJD63325.1	hypothetical protein [Rickettsia felis]	Rickettsia felis	75.9	75.9	0.82	2e-12	33.76	343	WP_011271185.1
HJD63325.1	hypothetical protein [Rickettsia endosymbiont of Ixodes pacificus]	Rickettsia endosymbiont of Ixodes pacificus	74.3	74.3	0.56	2e-12	40	225	WP_231569170.1
HJD63325.1	hypothetical protein [Rickettsia conorii]	Rickettsia conorii	71.6	71.6	0.49	2e-12	39.13	119	WP_193384615.1
HJD63325.1	hypothetical protein [Rickettsia conorii]	Rickettsia conorii	75.5	75.5	0.82	3e-12	33.33	344	WP_064463730.1
HJD63325.1	hypothetical protein Rh054_07060 [Rickettsia conorii subsp. heilongjiangensis 054]	Rickettsia conorii subsp. heilongjiangensis 054	72	72	0.49	3e-12	39.13	131	AEK75261.1
HJD63325.1	hypothetical protein [Rickettsia japonica]	Rickettsia japonica	72.8	72.8	0.66	3e-12	38.89	162	WP_231920471.1
HJD63325.1	hypothetical protein [Rickettsia japonica]	Rickettsia japonica	72	72	0.49	3e-12	39.13	137	WP_172413275.1
HJD63325.1	hypothetical protein [Rickettsia tamurae]	Rickettsia tamurae	72.4	72.4	0.54	4e-12	40.71	175	WP_233418927.1
HJD63325.1	glycoside hydrolase family protein [Rickettsia conorii]	Rickettsia conorii	73.6	73.6	0.77	6e-12	36.36	249	WP_077181749.1
HJD63325.1	hypothetical protein [Rickettsia japonica]	Rickettsia japonica	72	72	0.66	7e-12	38.89	182	WP_225981274.1
HJD63325.1	glycoside hydrolase family protein [Rickettsia conorii]	Rickettsia conorii	73.6	73.6	0.77	7e-12	36.36	261	WP_235378482.1
HJD63325.1	hypothetical protein [Rickettsia monacensis]	Rickettsia monacensis	72.8	72.8	0.56	8e-12	40	225	WP_023507268.1
HJD63325.1	hypothetical protein [Rickettsia endosymbiont of Ecitomorpha arachnoides]	Rickettsia endosymbiont of Ecitomorpha arachnoides	73.9	73.9	0.7	9e-12	35.56	342	MCC8461632.1
HJD63325.1	hypothetical protein [Rickettsia hoogstraalii]	Rickettsia hoogstraalii	73.6	73.6	0.7	1e-11	35.56	343	WP_040255848.1
HJD63325.1	hypothetical protein [Rickettsia conorii]	Rickettsia conorii	72.8	72.8	0.82	3e-11	32.69	344	WP_077181581.1
HJD63325.1	hypothetical protein [Rickettsia rhipicephali]	Rickettsia rhipicephali	68.2	68.2	0.57	7e-11	41.67	123	WP_014408023.1
HJD63325.1	hypothetical protein [Rickettsia gravesii]	Rickettsia gravesii	68.2	68.2	0.45	7e-11	35.29	130	WP_017442735.1
HJD63325.1	hypothetical protein [Rickettsia rhipicephali]	Rickettsia rhipicephali	65.5	65.5	0.57	6e-10	40.74	123	WP_231726269.1
HJD63325.1	hypothetical protein [Candidatus Rickettsia colombianensi]	Candidatus Rickettsia colombianensi	62.8	62.8	0.46	5e-09	38.95	104	WP_245968923.1
HJD63325.1	hypothetical protein [Rickettsia sp. Tenjiku01]	Rickettsia sp. Tenjiku01	54.7	54.7	0.29	7e-06	38.18	120	WP_227779977.1
HJD63325.1	hypothetical protein [Rickettsia peacockii]	Rickettsia peacockii	54.7	54.7	0.42	1e-05	33.75	135	WP_228368811.1
HJD63325.1	hypothetical protein [Rickettsia fournieri]	Rickettsia fournieri	54.3	54.3	0.52	1e-05	40	128	WP_103897473.1
HJD63325.1	hypothetical protein A1G_07135 [Rickettsia rickettsii str. 'Sheila Smith']	Rickettsia rickettsii str. 'Sheila Smith'	53.9	53.9	0.29	1e-05	38.18	120	ABV76868.1
HJD63325.1	hypothetical protein [Rickettsia philipii]	Rickettsia philipii	53.9	53.9	0.3	2e-05	37.5	132	WP_041472368.1
HJD63325.1	hypothetical protein [Rickettsia rickettsii]	Rickettsia rickettsii	53.9	53.9	0.3	2e-05	37.5	132	WP_014363328.1
HJD63325.1	hypothetical protein [Rickettsia rickettsii]	Rickettsia rickettsii	53.9	53.9	0.3	2e-05	37.5	132	WP_012262628.1
HJD63325.1	hypothetical protein RAT170B_0991 [Rickettsia argasii T170-B]	Rickettsia argasii T170-B	47.8	47.8	0.31	0.001	37.93	72	KJW04673.1

## Sheet: Pat1
Halo	Description	Scientific Name	Common Name	Taxid	Query Cover	E value	Per. ident	Acc. Len	Accession
1	patatin-like phospholipase family protein [Rickettsia typhi]	Rickettsia typhi	NA	785	1	0	100	498	WP_011191036.1
1	patatin-like phospholipase family protein [Rickettsia prowazekii]	Rickettsia prowazekii	NA	782	0.99	0	89.13	494	WP_004597946.1
1	patatin-like phospholipase family protein [Rickettsia prowazekii]	Rickettsia prowazekii	NA	782	0.99	0	88.93	494	WP_004598988.1
1	patatin-like phospholipase family protein [Rickettsia tillamookensis]	Rickettsia tillamookensis	NA	2761623	1	0	83.53	497	WP_202068776.1
1	patatin-like phospholipase family protein [Rickettsia sibirica]	Rickettsia sibirica	NA	35793	0.98	0	78.9	490	WP_004997948.1
1	patatin-like phospholipase family protein [Rickettsia sibirica]	Rickettsia sibirica	NA	35793	0.98	0	79.31	490	WP_016770320.1
1	patatin-like phospholipase family protein [Rickettsia fournieri]	Rickettsia fournieri	NA	1436798	0.98	0	79.11	490	WP_103897172.1
1	patatin-like phospholipase family protein [Rickettsia japonica]	Rickettsia japonica	NA	35790	0.98	0	79.11	490	WP_014120964.1
1	patatin-like phospholipase family protein [Rickettsia slovaca]	Rickettsia slovaca	NA	35794	0.98	0	78.3	491	WP_014273654.1
1	patatin-like phospholipase family protein [Rickettsia parkeri]	Rickettsia parkeri	NA	35792	0.98	0	78.7	490	WP_014410903.1
1	patatin-like phospholipase family protein [Rickettsia parkeri]	Rickettsia parkeri	NA	35792	0.98	0	78.5	490	WP_146709276.1
1	patatin-like phospholipase family protein [Rickettsia argasii]	Rickettsia argasii	NA	1441385	0.98	0	78.9	490	WP_045805615.1
1	patatin-like phospholipase family protein [Rickettsia gravesii]	Rickettsia gravesii	NA	354585	0.98	0	81.34	490	WP_017442414.1
1	hypothetical protein JRD95_01046 [Rickettsia parkeri]	Rickettsia parkeri	NA	35792	0.98	0	78.3	490	QWB86982.1
1	patatin-like phospholipase family protein [Rickettsia conorii]	Rickettsia conorii heilongjiangensis	NA	781	0.98	0	78.7	490	WP_014014565.1
1	patatin [Rickettsia endosymbiont of Proechinophthirus fluctus]	Rickettsia endosymbiont of Proechinophthirus fluctus	NA	1462733	0.98	0	78.3	490	KYP98314.1
1	patatin-like phospholipase family protein [Rickettsia honei]	Rickettsia honei	NA	37816	0.98	0	78.09	490	WP_016917645.1
1	patatin-like phospholipase family protein [Rickettsia conorii]	Rickettsia conorii	NA	781	0.98	0	78.5	490	WP_016830865.1
1	patatin-like phospholipase family protein [Rickettsia conorii]	Rickettsia conorii raoultii	NA	781	0.98	0	81.14	490	WP_064464078.1
1	patatin-like phospholipase family protein [Rickettsia philipii]	Rickettsia philipii	NA	1105106	0.98	0	78.09	490	WP_014364884.1
1	patatin-like phospholipase family protein [Rickettsia conorii]	Rickettsia conorii	NA	781	0.98	0	78.3	490	WP_010977521.1
1	patatin-like phospholipase family protein [Rickettsia rickettsii]	Rickettsia rickettsii	NA	783	0.98	0	77.89	490	WP_014363154.1
1	patatin-like phospholipase family protein [Rickettsia rickettsii]	Rickettsia rickettsii	NA	783	0.98	0	77.69	490	WP_012151082.1
1	patatin-like phospholipase family protein [Rickettsia montanensis]	Rickettsia montanensis	NA	33991	0.98	0	79.72	490	WP_014409410.1
1	patatin-like phospholipase family protein [Rickettsia sp. Tenjiku01]	Rickettsia sp. Tenjiku01	NA	1736693	0.98	0	77.69	490	WP_064429663.1
1	patatin-like phospholipase family protein [Rickettsia rhipicephali]	Rickettsia rhipicephali	NA	33992	0.98	0	81.14	489	WP_014408849.1
1	Patatin-like phospholipase [Rickettsia massiliae MTU5]	Rickettsia massiliae MTU5	NA	416276	0.98	0	80.93	491	ABV85021.1
1	patatin-like phospholipase family protein [Rickettsia massiliae]	Rickettsia massiliae	NA	35791	0.98	0	80.93	489	WP_041404795.1
1	patatin-like phospholipase family protein [spotted fever group]	spotted fever group	NA	114277	0.98	0	80.93	489	WP_014365603.1
1	patatin-like phospholipase family protein [Rickettsia rhipicephali]	Rickettsia rhipicephali	NA	33992	0.98	0	80.93	489	WP_057699957.1
1	patatin-like phospholipase family protein [Rickettsia africae]	Rickettsia africae	NA	35788	0.98	0	77.08	490	WP_012719888.1
1	patatin-like phospholipase family protein [Rickettsia endosymbiont of Glossina mortisans submortisans]	Rickettsia endosymbiont of Glossina mortisans submortisans	NA	2878925	0.93	0	81.37	477	MCC8419252.1
1	patatin-like phospholipase family protein [Rickettsia amblyommatis]	Rickettsia amblyommatis: Ac/Pa, Ac37	NA	33989	0.98	0	79.96	491	WP_045800445.1
1	patatin-like phospholipase family protein [Rickettsia amblyommatis]	Rickettsia amblyommatis: GAT-30V	NA	33989	0.98	0	79.96	491	WP_014392569.1
1	patatin-like phospholipase family protein [Rickettsia conorii]	Rickettsia conorii	NA	781	0.98	0	77.28	490	WP_016926431.1
1	truncated putative patatin b1 precursor [Rickettsia peacockii str. Rustic]	Rickettsia peacockii str. Rustic	NA	562019	0.79	0	80.46	409	ACR47939.1
1	patatin-like phospholipase family protein [Rickettsia endosymbiont of Stiretrus anchorago]	Rickettsia endosymbiont of Stiretrus anchorago	NA	2866310	0.99	0	61.52	504	MCC8369809.1
1	patatin-like phospholipase family protein [Rickettsia endosymbiont of Graphium doson]	Rickettsia endosymbiont of Graphium doson	NA	2866306	0.99	0	61.52	504	MCC8377670.1
1	patatin-like phospholipase family protein [Rickettsia bellii]	Rickettsia bellii	NA	33990	0.99	0	61.32	504	WP_045799554.1
1	patatin-like phospholipase family protein [Rickettsia bellii]	Rickettsia bellii	NA	33990	0.99	0	61.32	504	WP_012151734.1
1	patatin-like phospholipase family protein [Rickettsia bellii]	Rickettsia bellii	NA	33990	0.99	0	61.2	505	WP_045798946.1
1	patatin-like phospholipase family protein [Rickettsia bellii str. RML An4]	Rickettsia bellii str. RML An4	NA	1359193	0.99	0	61.2	525	KJV89849.1
1	TPA: patatin-like phospholipase family protein [Rickettsia endosymbiont of Columbicola hoogstraali]	Rickettsia endosymbiont of Columbicola hoogstraali	NA	2866300	0.96	0	62.5	502	HJD61428.1
1	TPA: patatin-like phospholipase family protein [Rickettsia endosymbiont of Degeeriella rufa]	Rickettsia endosymbiont of Degeeriella rufa	NA	2866301	0.96	0	62.3	502	HJD62840.1
1	TPA: patatin-like phospholipase family protein [Rickettsia endosymbiont of Bembidion lapponicum]	Rickettsia endosymbiont of Bembidion lapponicum	NA	2866297	0.97	0	61.18	499	HJD67673.1
1	TPA: patatin-like phospholipase family protein [Rickettsia endosymbiont of Bembidion nr. Transversale]	Rickettsia endosymbiont of Bembidion nr. Transversale	NA	2878919	0.93	0	60.64	482	HJD66715.1
1	Patatin-like phospholipase [Rickettsia bellii RML369-C]	Rickettsia bellii RML369-C	NA	336407	0.75	5e-162	64.99	395	ABE04924.1
1	patatin [Rickettsia felis]	Rickettsia felis	NA	42862	0.99	2e-77	35.65	495	KHO03915.1
1	patatin-like phospholipase family protein [Rickettsia felis]	Rickettsia felis	NA	42862	0.99	9e-77	35.65	549	WP_011270699.1
1	patatin-like phospholipase family protein [Rickettsia endosymbiont of Ecitomorpha arachnoides]	Rickettsia endosymbiont of Ecitomorpha arachnoides	NA	2866303	0.99	7e-76	35.65	549	MCC8461727.1
1	patatin-like phospholipase family protein [Rickettsia endosymbiont of Sceptobius lativentris]	Rickettsia endosymbiont of Sceptobius lativentris	NA	2866309	0.99	3e-75	35.65	549	MCC8406139.1
1	patatin-like phospholipase family protein [Rickettsia asembonensis]	Rickettsia asembonensis	NA	1068590	0.99	1e-73	34.91	496	WP_052458495.1
1	patatin [Rickettsia asembonensis]	Rickettsia asembonensis	NA	1068590	0.99	2e-73	34.91	511	KIJ88598.1
1	patatin-like phospholipase family protein [Rickettsia hoogstraalii str. RCCE3]	Rickettsia hoogstraalii str. RCCE3	NA	1359197	0.99	3e-72	34.35	501	KJV80516.1
1	patatin-like phospholipase family protein [Rickettsia hoogstraalii]	Rickettsia hoogstraalii	NA	467174	0.99	4e-72	34.35	497	WP_040255989.1
1	patatin-like phospholipase family protein [Rickettsia helvetica]	Rickettsia helvetica	NA	35789	0.99	1e-69	34.34	504	WP_010421939.1
1	patatin-like phospholipase family protein [Rickettsia asiatica]	Rickettsia asiatica	NA	238800	0.99	3e-69	34.15	504	WP_172616137.1
1	patatin-like phospholipase family protein [Rickettsia australis]	Rickettsia australis	NA	787	0.99	6e-63	32.64	499	WP_025999577.1
1	patatin-like phospholipase [Rickettsia australis str. Cutlack]	Rickettsia australis str. Cutlack	NA	1105110	0.99	1e-62	32.64	517	AFC70997.1
1	patatin-like phospholipase family protein [Rickettsia akari]	Rickettsia akari	agent of rickettsialpox	786	0.99	8e-61	32.64	502	WP_012149834.1
1	patatin-like phospholipase family protein [Rickettsia endosymbiont of Ixodes pacificus]	Rickettsia endosymbiont of Ixodes pacificus	NA	1133329	0.99	9e-60	33.21	493	WP_197069206.1
1	patatin-like phospholipase family protein [Candidatus Rickettsia colombianensi]	Candidatus Rickettsia colombianensi	NA	1090944	0.99	8e-59	33.84	492	WP_121542613.1
1	patatin-like phospholipase family protein [spotted fever group]	spotted fever group	NA	114277	0.99	9e-59	32.64	493	WP_008580785.1
1	patatin-like phospholipase family protein [Rickettsia monacensis]	Rickettsia monacensis	NA	109232	0.99	4e-58	32.83	492	WP_023508033.1
1	patatin-like phospholipase family protein [Rickettsia tamurae]	Rickettsia tamurae	NA	334545	0.99	2e-57	33.08	492	WP_032138850.1
1	patatin-like phospholipase family protein [Rickettsia amblyommatis]	Rickettsia amblyommatis: AaR/SC, GAT-30V, Darkwater	NA	33989	0.95	8e-53	31.74	515	WP_013747301.1
1	TPA: patatin-like phospholipase family protein [Rickettsia endosymbiont of Pyrocoelia pectoralis]	Rickettsia endosymbiont of Pyrocoelia pectoralis	NA	2866165	0.98	5e-41	28.57	495	HJD56038.1
1	TPA: patatin [Rickettsia endosymbiont of Omalisus fontisbellaquei]	Rickettsia endosymbiont of Omalisus fontisbellaquei	NA	2866307	0.65	9e-36	30.79	343	HJD59476.1
1	patatin-like phospholipase family protein [Rickettsia endosymbiont of Oxypoda opaca]	Rickettsia endosymbiont of Oxypoda opaca	NA	2866308	0.96	4e-35	26.58	497	MCC8368867.1
1	patatin-like phospholipase family protein [Rickettsia endosymbiont of Platyusa sonomae]	Rickettsia endosymbiont of Platyusa sonomae	NA	2878924	0.64	4e-29	32.42	513	MCC8400101.1
1	patatin-like phospholipase family protein [Rickettsia endosymbiont of Gnoriste bilineata]	Rickettsia endosymbiont of Gnoriste bilineata	NA	2878920	0.64	4e-29	32.42	513	MCC8416532.1
1	patatin-like phospholipase family protein [Rickettsia endosymbiont of Labidopullus appendiculatus]	Rickettsia endosymbiont of Labidopullus appendiculatus Lappe3	NA	2878921	0.67	8e-29	30.17	516	MCC8397997.1
1	patatin-like phospholipase family protein [Rickettsia endosymbiont of Pseudomimeciton antennatum]	Rickettsia endosymbiont of Pseudomimeciton antennatum	NA	2878923	0.67	9e-29	30.17	516	MCC8372335.1
1	Patatin-like phospholipase [Rickettsia bellii RML369-C]	Rickettsia bellii RML369-C	NA	336407	0.16	3e-26	60.24	84	ABE04923.1
1	patatin-like phospholipase family protein [Rickettsia endosymbiont of Labidopullus appendiculatus]	Rickettsia endosymbiont of Labidopullus appendiculatus Lappe4	NA	2878921	0.61	1e-25	31.01	546	MCC8483526.1
1	patatin-like phospholipase family protein [Rickettsia asiatica]	Rickettsia asiatica	NA	238800	0.98	1e-23	24.95	541	WP_147144209.1
1	patatin-like phospholipase family protein [Rickettsia canadensis]	Rickettsia canadensis	NA	788	0.99	2e-23	52.94	613	WP_012148507.1
1	hypothetical protein RCA_01705 [Rickettsia canadensis str. CA410]	Rickettsia canadensis str. CA410	NA	1105107	0.99	2e-23	51.26	725	AFB20918.1
1	patatin-like phospholipase family protein [Rickettsia endosymbiont of Cimex lectularius]	Rickettsia endosymbiont of Cimex lectularius	NA	2698648	0.64	2e-21	28.93	517	UCM92617.1
1	patatin-like phospholipase family protein [Rickettsia endosymbiont of Labidopullus appendiculatus]	Rickettsia endosymbiont of Labidopullus appendiculatus Lappe3	NA	2878921	0.42	1e-20	34.72	485	MCC8398319.1
1	patatin-like phospholipase family protein [Rickettsia endosymbiont of Pseudomimeciton antennatum]	Rickettsia endosymbiont of Pseudomimeciton antennatum	NA	2878923	0.42	2e-20	34.72	592	MCC8371517.1
1	TPA: patatin-like phospholipase family protein [Rickettsia endosymbiont of Sericostoma sp. HW-2014]	Rickettsia endosymbiont of Sericostoma sp. HW-2014	NA	2878927	0.63	1e-19	28.61	497	HJD57321.1
1	patatin-like phospholipase family protein [Rickettsia endosymbiont of Culicoides newsteadi]	Rickettsia endosymbiont of Culicoides newsteadi	NA	1961830	0.63	2e-19	28.32	497	WP_094649681.1
1	patatin-like phospholipase family protein [Rickettsia endosymbiont of Culicoides newsteadi]	Rickettsia endosymbiont of Culicoides newsteadi	NA	1961830	0.31	1e-15	35.9	161	WP_094649614.1
1	patatin-like phospholipase family protein [Rickettsia bellii]	Rickettsia bellii	NA	33990	0.64	1e-15	26.69	351	WP_081178573.1
1	TPA: patatin-like phospholipase family protein [Rickettsia endosymbiont of Omalisus fontisbellaquei]	Rickettsia endosymbiont of Omalisus fontisbellaquei	NA	2866307	0.35	4e-15	35.03	174	HJD59228.1
2	patatin [Rickettsiaceae bacterium]	Rickettsiaceae bacterium PMG_002	NA	2023360	0.39	9e-16	28.29	350	RYE05032.1
2	patatin-like phospholipase family protein [Candidatus Phycorickettsia trachydisci]	Candidatus Phycorickettsia trachydisci	NA	2115978	0.6	2e-14	26.22	337	WP_106874445.1
2	patatin-like phospholipase family protein [Rickettsiaceae bacterium]	Rickettsiaceae bacterium co.spades.CONCOCT.1kb_119	NA	2023360	0.38	7e-10	27.14	976	MBY0533763.1
3	patatin-like phospholipase family protein [Rickettsiales bacterium]	Rickettsiales bacterium UWPOB_RICK1	NA	2026788	0.39	6e-20	35.9	319	MBN8523432.1
3	hypothetical protein EOP34_11220 [Rickettsiales bacterium]	Rickettsiales bacterium PMG_014	NA	2026788	0.43	7e-19	31.65	272	RYE12227.1
3	hypothetical protein [Rickettsiales bacterium]	Rickettsiales bacterium EAC13	NA	2026788	0.39	8e-15	28.43	319	MAP25105.1
3	patatin-like phospholipase family protein [Rickettsiales endosymbiont of Trichoplax sp. H2]	Rickettsiales endosymbiont of Trichoplax sp. H2	NA	2021221	0.41	1e-10	29.95	425	WP_154512670.1
3	patatin-like phospholipase family protein [Rickettsiales bacterium]	Rickettsiales bacterium Gw_Eff_bin_241	NA	2026788	0.39	3e-08	28.71	341	MBP9792109.1
3	phospholipase [Rickettsiales bacterium]	Rickettsiales bacterium MED1003	NA	2026788	0.6	6e-08	24.29	304	MAK02264.1
3	patatin [Rickettsiales bacterium]	Rickettsiales bacterium SP153	NA	2026788	0.39	0.022	25.25	340	MBB19251.1
3	patatin-like phospholipase family protein [Rickettsiales endosymbiont of Trichoplax sp. H2]	Rickettsiales endosymbiont of Trichoplax sp. H2	NA	2021221	0.18	0.037	28.72	376	WP_154511115.1
3	patatin-like phospholipase family protein [Candidatus Jidaibacter sp.]	Candidatus Jidaibacter sp.	NA	2744556	0.47	1e-17	33.9	346	MCE2993032.1
3	patatin-like phospholipase family protein [Candidatus Jidaibacter acanthamoeba]	Candidatus Jidaibacter acanthamoeba	NA	86105	0.48	4e-16	27.49	374	WP_039459356.1
3	hypothetical protein NF27_JF00460 [Candidatus Jidaibacter acanthamoeba]	Candidatus Jidaibacter acanthamoeba	NA	86105	0.48	5e-16	27.49	380	KIE04168.1
4	patatin-like phospholipase family protein [Ehrlichia canis]	Ehrlichia canis	NA	944	0.6	4e-15	29.6	315	WP_011304311.1
4	patatin-like phospholipase family protein [Ehrlichia sp. HF]	Ehrlichia sp. HF	NA	391036	0.6	2e-12	25.78	312	WP_044195349.1
4	patatin-like phospholipase family protein [Ehrlichia minasensis]	Ehrlichia minasensis	NA	1242993	0.41	2e-11	31.25	315	WP_045170832.1
4	patatin-like phospholipase family protein [Ehrlichia muris]	Ehrlichia muris	NA	35795	0.6	3e-11	28.01	316	WP_024071813.1
4	patatin-like phospholipase family protein [Ehrlichia minasensis]	Ehrlichia minasensis	NA	1242993	0.41	3e-11	30.77	315	WP_129992658.1
4	patatin [Candidatus Mesenet longicola]	Candidatus Mesenet longicola	NA	1892558	0.57	5e-05	27.48	307	GHM58173.1
4	patatin [Candidatus Mesenet longicola]	Candidatus Mesenet longicola	NA	1892558	0.57	0.0002	26.58	307	GHM59625.1
4	patatin [Candidatus Mesenet longicola]	Candidatus Mesenet longicola	NA	1892558	0.57	0.0004	22.95	307	GHM58122.1
5	patatin-like phospholipase family protein [Wolbachia pipientis]	Wolbachia pipientis	NA	955	0.59	5e-15	26.25	307	WP_096097230.1
5	patatin-like phospholipase family protein [Wolbachia pipientis]	Wolbachia pipientis	NA	955	0.6	1e-14	27.83	309	WP_182320360.1
5	patatin-like phospholipase family protein [Wolbachia endosymbiont of Cardiocondyla obscurior]	Wolbachia endosymbiont of Cardiocondyla obscurior	NA	2687307	0.62	2e-14	26.4	309	WP_174516832.1
5	patatin-like phospholipase family protein [Wolbachia endosymbiont of Fragariocoptes setiger]	Wolbachia endosymbiont of Fragariocoptes setiger	NA	2841588	0.59	2e-14	26.71	307	MBV0900082.1
5	putative patatin protein [Wolbachia endosymbiont of Cylisticus convexus]	Wolbachia endosymbiont of Cylisticus convexus	NA	118728	0.59	2e-14	26.8	316	RDD35480.1
5	patatin-like phospholipase family protein [Wolbachia endosymbiont of Cylisticus convexus]	Wolbachia endosymbiont of Cylisticus convexus	NA	118728	0.59	2e-14	26.8	306	WP_114516980.1
5	patatin-like phospholipase family protein [Wolbachia endosymbiont of Carposina sasakii]	Wolbachia endosymbiont of Carposina sasakii	NA	2591635	0.59	2e-14	27.04	308	WP_141456779.1
5	patatin-like phospholipase family protein [Wolbachia pipientis]	Wolbachia pipientis	NA	955	0.59	3e-14	27.04	308	WP_208571522.1
5	patatin-like phospholipase family protein [Wolbachia pipientis]	Wolbachia pipientis	NA	955	0.59	9e-14	25.57	305	WP_208571564.1
5	patatin-like phospholipase family protein [Wolbachia endosymbiont of Rhagoletis cerasi]	Wolbachia endosymbiont of Rhagoletis cerasi	NA	225363	0.59	1e-13	26.73	307	WP_213862845.1
5	patatin-like phospholipase family protein [Wolbachia pipientis]	Wolbachia pipientis	NA	955	0.59	1e-13	25.99	304	WP_155968675.1
5	patatin-like phospholipase family protein [unclassified Wolbachia]	unclassified Wolbachia	NA	2640676	0.59	1e-13	25.91	307	WP_012481781.1
5	patatin-like phospholipase family protein [Wolbachia endosymbiont of Delia radicum]	Wolbachia endosymbiont of Delia radicum	NA	502352	0.59	2e-13	25	305	WP_236514278.1
5	patatin-like phospholipase family protein [Wolbachia pipientis]	Wolbachia pipientis	NA	955	0.59	2e-13	26.89	302	WP_187297200.1
5	patatin-like phospholipase family protein [Wolbachia pipientis]	Wolbachia pipientis	NA	955	0.59	2e-13	26.23	306	WP_182365610.1
5	patatin-like phospholipase family protein [Wolbachia pipientis]	Wolbachia pipientis	NA	955	0.59	2e-13	26.23	306	WP_182319229.1
5	patatin-like phospholipase family protein [Wolbachia endosymbiont of Corcyra cephalonica]	Wolbachia endosymbiont of Corcyra cephalonica	NA	218111	0.6	5e-13	25.24	302	WP_230609187.1
5	patatin-like phospholipase family protein [Wolbachia endosymbiont of Nilaparvata lugens]	Wolbachia endosymbiont of Nilaparvata lugens	NA	357143	0.59	7e-13	27.04	302	WP_143689001.1
5	patatin-like phospholipase family protein [Wolbachia]	Wolbachia	NA	953	0.59	7e-13	25.72	304	WP_010082204.1
5	patatin-like phospholipase family protein [Wolbachia endosymbiont of Drosophila simulans]	Wolbachia endosymbiont of Drosophila simulans	NA	77038	0.59	8e-13	24.68	305	WP_015588515.1
5	patatin-like phospholipase family protein [Wolbachia endosymbiont of Folsomia candida]	Wolbachia endosymbiont of Folsomia candida	NA	169402	0.59	8e-13	26.3	311	WP_110410135.1
5	patatin-like phospholipase family protein [Wolbachia endosymbiont of Ceratitis capitata]	Wolbachia endosymbiont of Ceratitis capitata	NA	323653	0.64	1e-12	26.38	311	WP_213863551.1
5	patatin-like phospholipase family protein [unclassified Wolbachia]	unclassified Wolbachia	NA	2640676	0.59	1e-12	24.68	305	WP_135352732.1
5	patatin-like protein [Wolbachia endosymbiont of Cadra cautella]	Wolbachia endosymbiont of Cadra cautella	NA	190193	0.59	1e-12	25	305	BAH22313.1
5	patatin family protein,Patatin,Patatin-like phospholipase [Wolbachia endosymbiont of Drosophila simulans wAu]	Wolbachia endosymbiont of Drosophila simulans wAu	NA	225364	0.59	1e-12	25.72	342	CDR78655.1
5	patatin-like phospholipase family protein [Wolbachia endosymbiont of Tribolium confusum]	Wolbachia endosymbiont of Tribolium confusum	NA	214474	0.59	1e-12	26.89	303	WP_226080810.1
5	patatin-like phospholipase family protein [unclassified Wolbachia]	unclassified Wolbachia	NA	2640676	0.59	2e-12	24.68	306	WP_007549910.1
5	patatin-like phospholipase family protein [Wolbachia endosymbiont of Cardiocondyla obscurior]	Wolbachia endosymbiont of Cardiocondyla obscurior	NA	2687307	0.59	2e-12	24.68	306	WP_174516913.1
5	patatin-like phospholipase family protein [Wolbachia endosymbiont of Culex quinquefasciatus]	Wolbachia endosymbiont of Culex quinquefasciatus	NA	263437	0.59	2e-12	25.91	307	WP_007301897.1
5	patatin-like phospholipase family protein [Wolbachia endosymbiont of Folsomia candida]	Wolbachia endosymbiont of Folsomia candida	NA	169402	0.38	3e-12	30.41	315	WP_110410031.1
5	Patatin-like phospholipase [Wolbachia endosymbiont of Armadillidium vulgare]	Wolbachia endosymbiont of Armadillidium vulgare	NA	77039	0.59	3e-12	26.32	307	OJH31513.1
5	patatin-like phospholipase family protein [Wolbachia endosymbiont of Tribolium confusum]	Wolbachia endosymbiont of Tribolium confusum	NA	214474	0.59	3e-12	25.66	306	WP_226079840.1
5	patatin-like phospholipase family protein [Wolbachia endosymbiont of Ctenocephalides felis wCfeT]	Wolbachia endosymbiont of Ctenocephalides felis wCfeT	NA	2732593	0.38	4e-12	30.93	309	WP_168464803.1
5	patatin-like phospholipase family protein [unclassified Wolbachia]	unclassified Wolbachia	NA	2640676	0.59	4e-12	25.82	304	WP_007302998.1
5	patatin-like phospholipase family protein [unclassified Wolbachia]	unclassified Wolbachia	NA	2640676	0.59	4e-12	24.03	306	WP_065094350.1
5	patatin-like phospholipase family protein [Wolbachia endosymbiont of Cardiocondyla obscurior]	Wolbachia endosymbiont of Cardiocondyla obscurior	NA	2687307	0.59	4e-12	25	306	WP_174515773.1
5	patatin-like phospholipase family protein [Wolbachia endosymbiont of Delia radicum]	Wolbachia endosymbiont of Delia radicum	NA	502352	0.59	5e-12	25.82	304	WP_236514907.1
5	patatin-like phospholipase family protein [Wolbachia]	Wolbachia	NA	953	0.59	6e-12	25.33	306	WP_151807932.1
5	patatin-like phospholipase family protein [Wolbachia endosymbiont of Homalodisca vitripennis]	Wolbachia endosymbiont of Homalodisca vitripennis	NA	1532454	0.6	7e-12	26.3	305	MBR9984261.1
5	patatin-like phospholipase family protein [Wolbachia endosymbiont of Chrysomya megacephala]	Wolbachia endosymbiont of Chrysomya megacephala	NA	1335053	0.59	7e-12	27.04	303	WP_149168993.1
5	patatin-like phospholipase family protein [Wolbachia endosymbiont of Tribolium confusum]	Wolbachia endosymbiont of Tribolium confusum	NA	214474	0.6	7e-12	25.57	311	WP_226080560.1
5	patatin-like phospholipase family protein [Wolbachia endosymbiont of Delia radicum]	Wolbachia endosymbiont of Delia radicum	NA	502352	0.57	8e-12	27.3	309	WP_236514395.1
5	patatin-like phospholipase family protein [Wolbachia pipientis]	Wolbachia pipientis	NA	955	0.59	9e-12	25.33	307	WP_182319192.1
5	patatin-like phospholipase family protein [Wolbachia]	Wolbachia	NA	953	0.59	1e-11	24.36	306	WP_191110951.1
5	patatin-like phospholipase family protein [Wolbachia pipientis]	Wolbachia pipientis	NA	955	0.59	1e-11	25.08	309	WP_077188528.1
5	patatin-like phospholipase family protein [Wolbachia endosymbiont of Folsomia candida]	Wolbachia endosymbiont of Folsomia candida	NA	169402	0.38	1e-11	29.9	308	WP_110409308.1
5	patatin-like phospholipase family protein [Wolbachia pipientis]	Wolbachia pipientis	NA	955	0.59	1e-11	24.34	306	WP_182365716.1
5	patatin-like protein [Wolbachia endosymbiont of Cadra cautella]	Wolbachia endosymbiont of Cadra cautella	NA	190193	0.59	1e-11	24.35	316	BAH22250.1
5	patatin-like phospholipase family protein [Wolbachia endosymbiont of Tribolium confusum]	Wolbachia endosymbiont of Tribolium confusum	NA	214474	0.59	2e-11	24.04	304	WP_226079680.1
5	patatin-like phospholipase family protein [Wolbachia pipientis]	Wolbachia pipientis	NA	955	0.59	2e-11	24.04	304	WP_019236454.1
5	patatin-like phospholipase family protein [Wolbachia pipientis]	Wolbachia pipientis	NA	955	0.59	2e-11	24.34	306	WP_182319444.1
5	patatin-like phospholipase family protein [unclassified Wolbachia]	unclassified Wolbachia	NA	2640676	0.59	2e-11	24.04	304	WP_143688973.1
5	patatin-like phospholipase family protein [Wolbachia endosymbiont of Tribolium confusum]	Wolbachia endosymbiont of Tribolium confusum	NA	214474	0.59	2e-11	24.35	306	WP_226079692.1
5	patatin-like phospholipase family protein [Wolbachia endosymbiont of Culex quinquefasciatus]	Wolbachia endosymbiont of Culex quinquefasciatus	NA	263437	0.59	2e-11	24.04	306	WP_007303028.1
5	patatin-like phospholipase family protein [Wolbachia endosymbiont of Nilaparvata lugens]	Wolbachia endosymbiont of Nilaparvata lugens	NA	357143	0.59	2e-11	24.04	304	WP_143689042.1
5	patatin-like phospholipase family protein [Wolbachia endosymbiont of Homalodisca vitripennis]	Wolbachia endosymbiont of Homalodisca vitripennis	NA	1532454	0.59	2e-11	24.36	306	MBR9983031.1
5	patatin-like phospholipase family protein [Wolbachia endosymbiont of Bemisia tabaci]	Wolbachia endosymbiont of Bemisia tabaci	NA	215173	0.59	2e-11	24.04	304	WP_108783955.1
5	patatin-like phospholipase family protein [Wolbachia endosymbiont of Carposina sasakii]	Wolbachia endosymbiont of Carposina sasakii	NA	2591635	0.59	2e-11	24.04	304	WP_141456740.1
5	patatin-like phospholipase family protein [Wolbachia endosymbiont of Diaphorina citri]	Wolbachia endosymbiont of Diaphorina citri	NA	116598	0.59	3e-11	25.73	311	WP_172758838.1
5	patatin-like phospholipase family protein [Wolbachia endosymbiont of Cylisticus convexus]	Wolbachia endosymbiont of Cylisticus convexus	NA	118728	0.6	3e-11	25.82	306	WP_114517664.1
5	patatin-like phospholipase family protein [Wolbachia endosymbiont of Folsomia candida]	Wolbachia endosymbiont of Folsomia candida	NA	169402	0.38	3e-11	31.28	308	WP_110410424.1
5	patatin-like phospholipase family protein [Wolbachia endosymbiont of Folsomia candida]	Wolbachia endosymbiont of Folsomia candida	NA	169402	0.38	3e-11	31.28	305	WP_110410059.1
5	patatin-like phospholipase family protein [Wolbachia pipientis]	Wolbachia pipientis	NA	955	0.59	3e-11	25.82	304	WP_208571684.1
5	patatin-like phospholipase family protein [Wolbachia endosymbiont of Diaphorina citri]	Wolbachia endosymbiont of Diaphorina citri	NA	116598	0.59	3e-11	25.58	307	WP_172758468.1
5	patatin-like phospholipase family protein [Wolbachia]	Wolbachia	NA	953	0.59	3e-11	25.9	302	WP_010962679.1
5	patatin-like phospholipase family protein [Wolbachia endosymbiont of Cylisticus convexus]	Wolbachia endosymbiont of Cylisticus convexus	NA	118728	0.59	4e-11	24.36	306	WP_114517421.1
5	patatin-like phospholipase family protein [Wolbachia endosymbiont of Drosophila santomea]	Wolbachia endosymbiont of Drosophila santomea	NA	260917	0.59	4e-11	24.03	288	WP_138317903.1
5	patatin-like phospholipase family protein [Wolbachia endosymbiont of Armadillidium vulgare]	Wolbachia endosymbiont of Armadillidium vulgare	NA	77039	0.59	4e-11	24.58	305	WP_047759135.1
5	patatin-like phospholipase family protein [Wolbachia endosymbiont of Homalodisca vitripennis]	Wolbachia endosymbiont of Homalodisca vitripennis	NA	1532454	0.6	4e-11	24.19	307	MBR9984189.1
5	patatin-like phospholipase family protein [unclassified Wolbachia]	unclassified Wolbachia	NA	2640676	0.59	5e-11	24.36	306	WP_065094614.1
5	patatin-like phospholipase family protein [Wolbachia endosymbiont of Pissodes strobi]	Wolbachia endosymbiont of Pissodes strobi	NA	2832337	0.59	7e-11	24.67	306	MBV2145830.1
5	patatin-like phospholipase family protein [Wolbachia endosymbiont of Laodelphax striatellus]	Wolbachia endosymbiont of Laodelphax striatellus	NA	368602	0.59	7e-11	25.41	304	WP_143688890.1
5	patatin-like phospholipase family protein [Wolbachia pipientis]	Wolbachia pipientis	NA	955	0.59	8e-11	25.9	302	WP_182158712.1
5	patatin-like phospholipase family protein [Wolbachia pipientis]	Wolbachia pipientis	NA	955	0.59	9e-11	25	307	WP_182365591.1
5	patatin-like phospholipase family protein [Wolbachia endosymbiont of Leptopilina clavipes]	Wolbachia endosymbiont of Leptopilina clavipes	NA	260213	0.59	1e-10	25.5	306	WP_139686865.1
5	patatin-like phospholipase family protein [Wolbachia endosymbiont of Atemnus politus]	Wolbachia endosymbiont of Atemnus politus	NA	2682840	0.62	2e-10	22.96	305	WP_174133051.1
5	patatin-like phospholipase family protein [Wolbachia endosymbiont of Nilaparvata lugens]	Wolbachia endosymbiont of Nilaparvata lugens	NA	357143	0.59	2e-10	24.25	302	WP_143689937.1
5	patatin-like phospholipase family protein [Wolbachia endosymbiont of Laodelphax striatellus]	Wolbachia endosymbiont of Laodelphax striatellus	NA	368602	0.59	3e-10	25.08	304	WP_143688909.1
5	patatin-like phospholipase family protein [Wolbachia endosymbiont of Culex quinquefasciatus]	Wolbachia endosymbiont of Culex quinquefasciatus	NA	263437	0.59	3e-10	23.4	306	WP_007302854.1
5	patatin-like phospholipase family protein [Wolbachia endosymbiont of Bemisia tabaci]	Wolbachia endosymbiont of Bemisia tabaci	NA	215173	0.38	3e-10	27.55	253	WP_127464316.1
5	patatin-like phospholipase family protein [Wolbachia endosymbiont of Erebia cassioides]	Wolbachia endosymbiont of Erebia cassioides	NA	2803379	0.59	3e-10	23.7	316	WP_214303296.1
5	patatin-family protein [Wolbachia endosymbiont of Cylisticus convexus]	Wolbachia endosymbiont of Cylisticus convexus	NA	118728	0.38	3e-10	29.38	279	RDD34793.1
5	patatin-like phospholipase family protein [unclassified Wolbachia]	unclassified Wolbachia	NA	2640676	0.59	4e-10	25.25	305	WP_065095425.1
5	patatin-like phospholipase family protein [Wolbachia endosymbiont of Nasonia oneida]	Wolbachia endosymbiont of Nasonia oneida	NA	2175860	0.59	5e-10	25.16	311	WP_151807985.1
5	patatin family protein [Wolbachia endosymbiont of Culex quinquefasciatus JHB]	Wolbachia endosymbiont of Culex quinquefasciatus JHB	NA	569881	0.38	6e-10	28.87	243	EEB55409.1
5	patatin-like phospholipase family protein [Wolbachia endosymbiont of Diaphorina citri]	Wolbachia endosymbiont of Diaphorina citri	NA	116598	0.59	6e-10	25.16	307	WP_172758511.1
5	Patatin-like phospholipase [Wolbachia endosymbiont of Armadillidium vulgare]	Wolbachia endosymbiont of Armadillidium vulgare	NA	77039	0.59	8e-10	25.33	307	OJH31430.1
5	patatin-like phospholipase family protein [Wolbachia endosymbiont of Corcyra cephalonica]	Wolbachia endosymbiont of Corcyra cephalonica	NA	218111	0.57	2e-09	25.43	305	WP_230609042.1
5	patatin-like phospholipase family protein [Wolbachia]	Wolbachia	NA	953	0.59	2e-09	23.4	304	WP_129827306.1
5	patatin-like phospholipase family protein [Wolbachia endosymbiont of Laodelphax striatellus]	Wolbachia endosymbiont of Laodelphax striatellus	NA	368602	0.59	3e-09	23.92	302	WP_143688874.1
5	patatin-like phospholipase family protein [Wolbachia endosymbiont of Pissodes strobi]	Wolbachia endosymbiont of Pissodes strobi	NA	2832337	0.38	3e-09	29.74	198	MBV2145137.1
5	patatin-like phospholipase family protein [Wolbachia endosymbiont of Drosophila incompta]	Wolbachia endosymbiont of Drosophila incompta	NA	1633785	0.55	3e-09	24.91	278	WP_070356851.1
5	patatin [Wolbachia pipientis]	Wolbachia pipientis	NA	955	0.59	4e-09	24.34	301	NGZ20107.1
5	patatin-like phospholipase family protein [Wolbachia endosymbiont of Drosophila santomea]	Wolbachia endosymbiont of Drosophila santomea	NA	260917	0.38	4e-09	28.35	269	WP_138317874.1
5	patatin-like phospholipase family protein [Wolbachia endosymbiont of Atemnus politus]	Wolbachia endosymbiont of Atemnus politus	NA	2682840	0.6	4e-09	24.92	309	WP_174133242.1
5	patatin-like phospholipase family protein [unclassified Wolbachia]	unclassified Wolbachia	NA	2640676	0.57	4e-09	24.58	309	WP_138264882.1
5	patatin-like phospholipase family protein [unclassified Wolbachia]	unclassified Wolbachia	NA	2640676	0.37	5e-09	28.04	306	WP_065094825.1
5	patatin-like phospholipase family protein [Wolbachia endosymbiont of Laodelphax striatellus]	Wolbachia endosymbiont of Laodelphax striatellus	NA	368602	0.59	7e-09	24.43	309	WP_143688952.1
5	patatin-like phospholipase family protein [Wolbachia endosymbiont of Homalodisca vitripennis]	Wolbachia endosymbiont of Homalodisca vitripennis	NA	1532454	0.59	9e-09	25.17	307	MBR9984226.1
5	patatin-like phospholipase family protein [Wolbachia endosymbiont of Diaphorina citri]	Wolbachia endosymbiont of Diaphorina citri	NA	116598	0.38	1e-08	28.35	309	WP_172758419.1
5	patatin-like phospholipase family protein [Wolbachia endosymbiont of Laodelphax striatellus]	Wolbachia endosymbiont of Laodelphax striatellus	NA	368602	0.58	1e-08	24.83	288	WP_143688985.1
5	patatin-like phospholipase family protein [Wolbachia endosymbiont of Pentalonia nigronervosa]	Wolbachia endosymbiont of Pentalonia nigronervosa	NA	1301914	0.56	3e-08	25.17	306	WP_188153782.1
5	patatin-like phospholipase family protein [Wolbachia pipientis]	Wolbachia pipientis	NA	955	0.38	3e-08	26.53	253	WP_039950419.1
5	patatin-like phospholipase family protein [unclassified Wolbachia]	unclassified Wolbachia	NA	2640676	0.57	4e-08	24.14	307	WP_065095196.1
5	patatin-like phospholipase family protein [Wolbachia endosymbiont of Pentalonia nigronervosa]	Wolbachia endosymbiont of Pentalonia nigronervosa	NA	1301914	0.56	5e-08	25.17	306	WP_188153789.1
5	patatin-like phospholipase family protein [Wolbachia endosymbiont of Carposina sasakii]	Wolbachia endosymbiont of Carposina sasakii	NA	2591635	0.57	1e-07	24.91	309	WP_141456711.1
5	patatin-like phospholipase family protein [Wolbachia endosymbiont of Drosophila santomea]	Wolbachia endosymbiont of Drosophila santomea	NA	260917	0.36	3e-07	28.18	274	WP_138317911.1
5	patatin-like phospholipase family protein [Wolbachia endosymbiont of Culex molestus]	Wolbachia endosymbiont of Culex molestus	NA	329647	0.48	1e-06	22.05	264	WP_087740699.1
5	patatin-like phospholipase family protein [Wolbachia pipientis]	Wolbachia pipientis	NA	955	0.39	4e-06	24.51	237	WP_019236583.1
5	patatin [Wolbachia pipientis]	Wolbachia pipientis	NA	955	0.42	6e-06	22.22	234	TVS96066.1
5	patatin-family protein [Wolbachia endosymbiont of Armadillidium vulgare str. wVulC]	Wolbachia endosymbiont of Armadillidium vulgare str. wVulC	NA	1220511	0.35	0.0001	24.44	183	KLT21891.1
5	patatin-like phospholipase family protein [Wolbachia endosymbiont of Rhagoletis cerasi]	Wolbachia endosymbiont of Rhagoletis cerasi	NA	225363	0.16	0.0009	31.25	143	WP_213862987.1
	BlastP databases							Pat1B
	1 = Rickettsia							Not in RvhB4 tree
	2 = Rickettsiaceae (minus Rickettsia)
	3 = Rickettsiales (minus Rickettsiaceae and Anaplasmataceae)
	4 = Anaplasmataceae (minus Wolbachia)
	5 = Wolbachia

## Sheet: Pat2
Halo	Description	Scientific Name	Query Cover	E value	Per. ident	Acc. Len	Accession	Notes:
1	patatin-like phospholipase family protein [Rickettsia typhi]	Rickettsia typhi	1	0	100	596	WP_122036769.1
1	conserved hypothetical protein [Rickettsia typhi str. Wilmington]	Rickettsia typhi str. Wilmington	1	0	100	584	AAU03991.1
1	phospholipase [Rickettsia prowazekii]	Rickettsia prowazekii	0.99	0	92.28	598	WP_014411717.1
1	phospholipase [Rickettsia prowazekii]	Rickettsia prowazekii	0.99	0	92.28	598	WP_014411971.1
1	phospholipase [Rickettsia prowazekii]	Rickettsia prowazekii	0.99	0	92.28	598	WP_004599065.1
1	Biotin--protein ligase [Rickettsia prowazekii str. GvF12]	Rickettsia prowazekii str. GvF12	0.95	0	93.38	581	EOB09903.1
1	patatin-like phospholipase family protein [Rickettsia hoogstraalii str. RCCE3]	Rickettsia hoogstraalii str. RCCE3	0.99	0	84.22	598	KJV80860.1
1	patatin-like phospholipase family protein [Rickettsia hoogstraalii]	Rickettsia hoogstraalii	0.99	0	84.05	598	WP_040255663.1
1	patatin-like phospholipase family protein [spotted fever group]	spotted fever group	0.99	0	83.02	598	WP_014365785.1	bad
1	patatin-like phospholipase family protein [Rickettsia conorii]	Rickettsia conorii raoultii	0.99	0	82.85	598	WP_064463799.1
1	patatin-like phospholipase family protein [Rickettsia massiliae]	Rickettsia massiliae	0.99	0	82.85	598	WP_012152823.1
1	patatin-like phospholipase family protein [Rickettsia montanensis]	Rickettsia montanensis	0.99	0	83.1	611	WP_014409216.1
1	patatin-like phospholipase family protein [Rickettsia rhipicephali]	Rickettsia rhipicephali	0.99	0	82.33	598	WP_014408656.1
1	patatin-like phospholipase family protein [Rickettsia rhipicephali]	Rickettsia rhipicephali	0.99	0	82.33	598	WP_057700088.1
1	patatin-like phospholipase family protein [Rickettsia tillamookensis]	Rickettsia tillamookensis	0.99	0	82.85	597	WP_202068267.1
1	patatin-like phospholipase family protein [Rickettsia amblyommatis]	Rickettsia amblyommatis	0.99	0	81.48	599	WP_014392289.1	No duplicate
1	patatin-like phospholipase family protein [Rickettsia amblyommatis]	Rickettsia amblyommatis	0.99	0	81.48	599	WP_045800335.1
1	TPA: patatin-like phospholipase family protein [Rickettsia endosymbiont of Omalisus fontisbellaquei]	Rickettsia endosymbiont of Omalisus fontisbellaquei	0.99	0	80.79	597	HJD60215.1
1	patatin-like phospholipase family protein [Candidatus Rickettsia colombianensi]	Candidatus Rickettsia colombianensi	0.93	0	83.88	570	WP_121543082.1
1	patatin-like phospholipase family protein [Rickettsia monacensis]	Rickettsia monacensis	0.93	0	83.91	550	WP_023508192.1
1	patatin-like phospholipase family protein [Rickettsia tamurae]	Rickettsia tamurae	0.93	0	83.91	550	WP_051965268.1
1	patatin-like phospholipase family protein [Rickettsia endosymbiont of Ixodes pacificus]	Rickettsia endosymbiont of Ixodes pacificus	0.93	0	83.91	550	WP_052691095.1
1	patatin-like phospholipase family protein [Rickettsia helvetica]	Rickettsia helvetica	0.93	0	83.18	550	WP_010422976.1
1	patatin-like phospholipase family protein [Rickettsia asiatica]	Rickettsia asiatica	0.93	0	83.36	550	WP_147142151.1
1	patatin-like phospholipase family protein [Rickettsia bellii]	Rickettsia bellii	0.95	0	68.39	587	WP_045798709.1
1	patatin-like phospholipase family protein [Rickettsia bellii]	Rickettsia bellii	0.95	0	68.21	587	WP_045799902.1
1	patatin-like phospholipase family protein [Rickettsia bellii]	Rickettsia bellii	0.95	0	68.21	587	WP_012151602.1
1	patatin-like phospholipase family protein [Rickettsia bellii]	Rickettsia bellii	0.95	0	68.04	587	WP_011477853.1
1	patatin-like phospholipase family protein [Rickettsia endosymbiont of Stiretrus anchorago]	Rickettsia endosymbiont of Stiretrus anchorago	0.95	0	67.5	587	MCC8370109.1
1	TPA: patatin-like phospholipase family protein [Rickettsia endosymbiont of Degeeriella rufa]	Rickettsia endosymbiont of Degeeriella rufa	0.95	0	68.22	587	HJD62783.1
1	TPA: patatin-like phospholipase family protein [Rickettsia endosymbiont of Bembidion lapponicum]	Rickettsia endosymbiont of Bembidion lapponicum	0.95	0	67.68	587	HJD67669.1
1	patatin-like phospholipase family protein [Rickettsia endosymbiont of Graphium doson]	Rickettsia endosymbiont of Graphium doson	0.95	0	67.86	587	MCC8378135.1
1	patatin-like phospholipase family protein [unclassified Rickettsia]	unclassified Rickettsia MEAM1 (Bemisia tabaci), wb, wq	0.95	0	67.86	589	WP_068042111.1
1	TPA: patatin-like phospholipase family protein [Rickettsia endosymbiont of Columbicola hoogstraali]	Rickettsia endosymbiont of Columbicola hoogstraali	0.95	0	67.68	587	HJD61204.1
1	patatin-like phospholipase family protein [Rickettsia endosymbiont of Oxypoda opaca]	Rickettsia endosymbiont of Oxypoda opaca	0.92	0	71.67	545	MCC8368763.1
1	TPA: patatin-like phospholipase family protein [Rickettsia endosymbiont of Diachasma alloeum]	Rickettsia endosymbiont of Diachasma alloeum	0.96	0	66.49	587	HJD65037.1
1	Predicted esterase of the alpha-beta hydrolase superfamily [Rickettsia felis URRWXCal2]	Rickettsia felis URRWXCal2	0.66	0	78.04	370	AAY61594.1
1	hypothetical protein RRR_03645 [Rickettsia rickettsii str. R]	Rickettsia rickettsii str. R	0.54	0	81.7	317	AJG33754.1
1	patatin-like phospholipase family protein [Rickettsia endosymbiont of Culicoides impunctatus]	Rickettsia endosymbiont of Culicoides impunctatus	0.89	0	49.24	620	UCM85858.1
1	patatin-like phospholipase family protein [Rickettsia endosymbiont of Pseudomimeciton antennatum]	Rickettsia endosymbiont of Pseudomimeciton antennatum	0.89	0	48.98	620	MCC8371441.1
1	TPA: patatin-like phospholipase family protein [Rickettsia endosymbiont of Sericostoma sp.]	Rickettsia endosymbiont of Sericostoma sp.	0.89	3e-178	47.74	625	HJD63799.1
1	TPA: patatin-like phospholipase family protein [Rickettsia endosymbiont of Sericostoma sp. HW-2014]	Rickettsia endosymbiont of Sericostoma sp. HW-2014	0.89	9e-178	48.24	626	HJD56911.1
1	patatin-like phospholipase family protein [Rickettsia endosymbiont of Culicoides newsteadi]	Rickettsia endosymbiont of Culicoides newsteadi	0.89	4e-177	48.14	618	WP_094649504.1
1	patatin-like phospholipase family protein [Rickettsia endosymbiont of Bryobia graminum]	Rickettsia endosymbiont of Bryobia graminum	0.89	2e-175	47.33	592	MCC8417993.1
1	patatin-like phospholipase family protein [Rickettsia endosymbiont of Gnoriste bilineata]	Rickettsia endosymbiont of Gnoriste bilineata	0.89	8e-175	48.05	620	MCC8416518.1
1	patatin-like phospholipase family protein [Rickettsia endosymbiont of Labidopullus appendiculatus]	Rickettsia endosymbiont of Labidopullus appendiculatus Lappe4	0.89	2e-173	47.18	625	MCC8483503.1
1	patatin-like phospholipase family protein [Rickettsia endosymbiont of Platyusa sonomae]	Rickettsia endosymbiont of Platyusa sonomae	0.89	3e-146	55.45	620	MCC8399487.1
1	patatin-like phospholipase family protein [Rickettsia endosymbiont of Cimex lectularius]	Rickettsia endosymbiont of Cimex lectularius	0.88	5e-142	54.59	621	UCM93347.1
1	patatin-like phospholipase family protein [Rickettsia asembonensis]	Rickettsia asembonensis	0.38	2e-138	85.27	224	WP_052458459.1
1	hypothetical protein [Rickettsia australis]	Rickettsia australis	0.36	1e-134	87.68	211	WP_231289943.1
1	hypothetical protein SB78_01365 [Rickettsia asembonensis]	Rickettsia asembonensis	0.35	2e-125	85.44	206	KIJ89114.1
1	patatin-like phospholipase family protein [Rickettsia argasii T170-B]	Rickettsia argasii T170-B	0.35	1e-116	81.95	205	KJW04340.1
1	RP534-like protein [Rickettsia conorii str. Malish 7]	Rickettsia conorii str. Malish 7	0.34	6e-116	82.09	206	AAL03313.1
1	hypothetical protein JRD95_00741 [Rickettsia parkeri]	Rickettsia parkeri	0.36	1e-109	77.21	247	QWB86687.1
1	hypothetical protein [Rickettsia tamurae]	Rickettsia tamurae buchneri	0.31	1e-109	84.62	182	WP_008580232.1
1	esterase of the alpha/beta hydrolase superfamily domain protein [Rickettsia parkeri str. Grand Bay]	Rickettsia parkeri str. Grand Bay	0.36	6e-109	76.74	247	KJV94738.1
1	hypothetical protein [Rickettsia japonica]	Rickettsia japonica	0.36	9e-107	75.35	247	WP_024704561.1
1	putative RP534 [Rickettsia sibirica 246]	Rickettsia sibirica 246	0.26	2e-87	82.69	161	EAA25299.1
1	patatin-like phospholipase family protein [Rickettsia parkeri str. Grand Bay]	Rickettsia parkeri str. Grand Bay	0.27	2e-87	81.88	161	KJV94051.1
1	RP534-like protein [Rickettsia conorii str. Malish 7]	Rickettsia conorii str. Malish 7	0.26	8e-87	81.94	160	AAL03312.1
1	hypothetical protein JRD95_00739 [Rickettsia parkeri]	Rickettsia parkeri	0.27	1e-85	80.62	161	QWB86685.1
1	hypothetical protein RRR_03650 [Rickettsia rickettsii str. R]	Rickettsia rickettsii str. R	0.29	1e-78	73.99	210	AJG33755.1
1	esterase of the alpha/beta hydrolase superfamily domain protein [Rickettsia parkeri str. AT#24]	Rickettsia parkeri str. AT#24	0.28	2e-76	75.3	198	KJV95543.1
1	Predicted esterase of the alpha-beta hydrolase superfamily [Rickettsia felis URRWXCal2]	Rickettsia felis URRWXCal2	0.2	6e-61	80.99	122	AAY61593.1
1	hypothetical protein [Rickettsia australis]	Rickettsia australis	0.17	2e-59	85.71	105	WP_231289944.1
1	hypothetical protein RAT170B_1146 [Rickettsia argasii T170-B]	Rickettsia argasii T170-B	0.19	2e-55	76.99	130	KJW04338.1
1	hypothetical protein [Rickettsia tamurae]	Rickettsia tamurae buchneri	0.21	2e-48	72.36	124	WP_008580231.1
1	hypothetical protein [Rickettsia australis]	Rickettsia australis	0.21	2e-44	69.6	126	WP_231289942.1
1	protein, esterase of the alpha/beta hydrolase family [Rickettsia argasii T170-B]	Rickettsia argasii T170-B	0.14	1e-43	84.88	86	KJW04339.1
1	patatin-like phospholipase family protein [Rickettsia asembonensis]	Rickettsia asembonensis	0.14	6e-42	85.71	86	WP_041077980.1
1	patatin-like phospholipase family protein [Rickettsia tamurae]	Rickettsia tamurae buchneri	0.13	7e-38	87.01	79	WP_008580235.1
1	hypothetical protein RAT170B_1145 [Rickettsia argasii T170-B]	Rickettsia argasii T170-B	0.14	2e-26	70.73	114	KJW04337.1
1	hypothetical protein JS55_04220 [Rickettsia felis str. LSU]	Rickettsia felis str. LSU	0.1	3e-26	76.56	63	KHO03058.1
1	esterase of the alpha/beta hydrolase superfamily domain protein [Rickettsia parkeri str. AT#24]	Rickettsia parkeri str. AT#24	0.08	9e-21	81.25	48	KJV96615.1
1	putative RP534 [Rickettsia sibirica 246]	Rickettsia sibirica 246	0.08	2e-20	78	50	EAA25300.1
1	esterase of the alpha/beta hydrolase superfamily domain protein [Rickettsia parkeri str. AT#24]	Rickettsia parkeri str. AT#24	0.07	7e-17	73.91	54	KJV95440.1
1	hypothetical protein JRD95_00740 [Rickettsia parkeri]	Rickettsia parkeri	0.08	4e-16	68.75	49	QWB86686.1
1	protein, esterase of the alpha/beta hydrolase family [Rickettsia parkeri str. Grand Bay]	Rickettsia parkeri str. Grand Bay	0.08	2e-15	66.67	49	KJV94247.1
1	putative esterase of the alpha-beta hydrolase superfamily [Rickettsia parkeri str. AT#24]	Rickettsia parkeri str. AT#24	0.06	8e-14	86.11	39	KJV95366.1
1	hypothetical protein RRR_03640 [Rickettsia rickettsii str. R]	Rickettsia rickettsii str. R	0.06	6e-13	83.33	39	AJG33753.1
1	RP534-like protein [Rickettsia conorii str. Malish 7]	Rickettsia conorii str. Malish 7	0.07	3e-12	65.91	91	AAL03314.1
1	hypothetical protein A1C_03690 [Rickettsia akari str. Hartford]	Rickettsia akari str. Hartford	0.06	5e-08	72.22	36	ABV75016.1
1	hypothetical protein MC5_04420 [Rickettsia australis str. Cutlack]	Rickettsia australis str. Cutlack	0.04	7e-07	83.33	39	AFC71190.1
2	patatin-like phospholipase family protein [Rickettsiaceae bacterium]	Rickettsiaceae bacterium Gw_Eff_bin_368	0.89	1e-149	43.13	580	MBP9778209.1	contam.
2	patatin-like phospholipase family protein [Rickettsiaceae bacterium]	Rickettsiaceae bacterium 49624_E59	0.91	4e-149	42.98	580	MCE2731435.1
2	patatin-like phospholipase family protein [Rickettsiaceae bacterium]	Rickettsiaceae bacterium co.spades.CONCOCT.1kb_119	0.89	2e-133	40.56	609	MBY0533560.1
2	patatin-like phospholipase family protein [Rickettsiaceae bacterium]	Rickettsiaceae bacterium Tobar12m-G5	0.8	5e-125	42.14	578	MCF8494719.1
2	patatin-like phospholipase family protein [Candidatus Sarmatiella mevalonica]	Candidatus Sarmatiella mevalonica	0.89	4e-118	39.93	529	WP_202149203.1
2	patatin-like phospholipase family protein [Candidatus Megaira endosymbiont of Carteria cerasiformis]	Candidatus Megaira endosymbiont of Carteria cerasiformis	0.51	2e-97	46.24	343	WP_223938646.1
2	hypothetical protein EOP33_04780 [Rickettsiaceae bacterium]	Rickettsiaceae bacterium PMG_002	0.85	3e-93	35.68	604	RYE06493.1
2	patatin-like phospholipase family protein [Rickettsiaceae bacterium]	Rickettsiaceae bacterium Tobar2m-G10	0.59	7e-41	31.2	411	MCF8462708.1
2	hypothetical protein [Candidatus Megaira endosymbiont of Carteria cerasiformis]	Candidatus Megaira endosymbiont of Carteria cerasiformis	0.35	4e-36	38.1	225	WP_223938645.1
2	patatin-like phospholipase family protein [Rickettsiaceae bacterium H1]	Rickettsiaceae bacterium H1	0.36	2e-17	28.7	318	MBQ4875139.1	1 of 3
2	patatin-like phospholipase family protein [Rickettsiaceae bacterium H1]	Rickettsiaceae bacterium H1	0.36	3e-16	26.67	340	MBQ4875140.1	2 of 3
2	patatin-like phospholipase family protein [Rickettsiaceae bacterium H1]	Rickettsiaceae bacterium H1	0.36	3e-11	26.69	337	MBQ4875141.1	3 of 3
3	patatin-like phospholipase family protein [Rickettsiales bacterium]	Rickettsiales bacterium UWPOB_RICK1	0.89	1e-148	42.71	582	MBN8522454.1
3	patatin-like phospholipase family protein [Rickettsiales bacterium]	Rickettsiales bacterium REEB450	0.91	6e-148	42.81	580	MBU6184061.1
3	patatin-like phospholipase family protein [Rickettsiales bacterium]	Rickettsiales bacterium UWPOB_RICK2	0.89	4e-127	40.66	580	MBN8512322.1
3	hypothetical protein EKK61_01375 [Rickettsiales bacterium]	Rickettsiales bacterium AWTP1-34	0.58	1e-85	43.4	391	RTK93347.1
3	hypothetical protein [Rickettsiales bacterium]	Rickettsiales bacterium NAT31	0.36	4e-20	31.48	329	MAR56904.1
3	patatin-like phospholipase family protein [Rickettsiales bacterium]	Rickettsiales bacterium co.spades.METABAT.1kb_038	0.36	2e-08	26.72	353	MBX9726709.1
3	patatin-like phospholipase family protein [Rickettsiales bacterium]	Rickettsiales bacterium co.spades.DASTOOL.2.5kb_001	0.35	2e-07	26.82	351	MBY0355027.1
3	patatin-like phospholipase family protein [Candidatus Hepatobacter penaei]	Candidatus Hepatobacter penaei	0.4	2e-07	25.6	366	WP_052545745.1
3	patatin-like phospholipase family protein [Rickettsiales bacterium]	Rickettsiales bacterium CoA8N_M8	0.35	2e-07	27.27	357	MCE2927125.1
3	patatin-like phospholipase family protein [Rickettsiales bacterium]	Rickettsiales bacterium CoA8_M105.1	0.39	4e-07	28.24	291	MCE3006217.1
3	patatin-like phospholipase family protein [Rickettsiales bacterium]	Rickettsiales bacterium DT_106	0.35	9e-07	27.27	367	NRA73452.1
3	hypothetical protein [Rickettsiales bacterium]	Rickettsiales bacterium SP3037	0.32	1e-06	23.81	421	MBJ94817.1
3	phospholipase [Rickettsiales bacterium]	Rickettsiales bacterium NP5	0.37	2e-06	25.23	296	MBR06251.1
3	patatin [Rickettsiales bacterium]	Rickettsiales bacterium NP5	0.09	1e-05	38.6	263	MBR09647.1
3	patatin-like phospholipase family protein [Rickettsiales bacterium]	Rickettsiales bacterium C_No_T20_B_bin.125	0.36	5e-05	26.89	342	MCD6034377.1
3	patatin-like phospholipase family protein [Rickettsiales bacterium]	Rickettsiales bacterium co.spades.DASTOOL.2.5kb_001	0.36	7e-05	27.03	344	MBY0355905.1
3	hypothetical protein [Rickettsiales bacterium]	Rickettsiales bacterium RS372	0.36	0.0001	25.31	362	MBN66820.1
3	Patatin [Rickettsiales bacterium Ac37b]	Rickettsiales bacterium Ac37b	0.36	0.0002	26.36	341	AIL65616.1
3	hypothetical protein [Rickettsiales bacterium]	Rickettsiales bacterium SP3037	0.35	0.0003	24.89	402	MBJ94135.1
3	putative NTE family protein YlbK [Rickettsiales endosymbiont of Trichoplax sp. H2]	Rickettsiales endosymbiont of Trichoplax sp. H2	0.37	0.0004	25.79	309	MSO13303.1
3	hypothetical protein [Rickettsiales bacterium]	Rickettsiales bacterium SP2989	0.36	0.0004	23.48	349	MBK67271.1
3	hypothetical protein COA94_02160 [Rickettsiales bacterium]	Rickettsiales bacterium NORP64	0.36	0.001	23.96	351	PCJ29241.1
3	patatin-like phospholipase family protein [Rickettsiales bacterium]	Rickettsiales bacterium co.spades.DASTOOL.1kb_036	0.36	0.002	24.78	239	MBY0407498.1
3	patatin-like phospholipase family protein [Rickettsiales bacterium]	Rickettsiales bacterium CoA8N_M8	0.35	0.003	25.45	320	MCE2927935.1
3	hypothetical protein [Rickettsiales bacterium]	Rickettsiales bacterium SP174	0.34	0.003	22	262	MBA94519.1
4	ankyrin repeat domain-containing protein [Candidatus Jidaibacter acanthamoeba]	Candidatus Jidaibacter acanthamoeba	0.55	4e-16	28.61	648	WP_053332611.1
4	patatin-like phospholipase family protein [Neorickettsia risticii]	Neorickettsia risticii	0.41	2e-14	28.57	355	WP_015816679.1
4	patatin-like phospholipase family protein [Neorickettsia sp. 179522]	Neorickettsia sp. 179522	0.38	4e-12	27.23	355	WP_067980150.1
4	ankyrin repeat domain-containing protein [Candidatus Jidaibacter acanthamoeba]	Candidatus Jidaibacter acanthamoeba	0.63	6e-12	25.77	655	WP_053332605.1
4	hypothetical protein NF27_DT02000 [Candidatus Jidaibacter acanthamoeba]	Candidatus Jidaibacter acanthamoeba	0.63	7e-12	25.77	661	KIE05426.1
4	patatin-like phospholipase family protein [Neorickettsia findlayensis]	Neorickettsia findlayensis	0.38	2e-10	27.68	355	WP_160095889.1
4	patatin-like phospholipase family protein [Candidatus Jidaibacter acanthamoeba]	Candidatus Jidaibacter acanthamoeba	0.13	3e-07	35.44	118	WP_068982020.1
4	patatin-like phospholipase family protein [Candidatus Jidaibacter sp.]	Candidatus Jidaibacter sp.	0.12	0.0001	38.36	307	MCE2992669.1
4	patatin-like phospholipase family protein [Candidatus Jidaibacter sp.]	Candidatus Jidaibacter sp.	0.14	0.0003	30.43	304	MCE2992477.1
4	hypothetical protein EIC27_02955 [Candidatus Aquarickettsia rohweri]	Candidatus Aquarickettsia rohweri	0.37	0.0004	24.77	309	RST67795.1
4	patatin-like phospholipase family protein [Candidatus Aquarickettsia rohweri]	Candidatus Aquarickettsia rohweri	0.37	0.0004	24.77	290	WP_162298312.1
4	patatin-like phospholipase family protein [Candidatus Jidaibacter acanthamoeba]	Candidatus Jidaibacter acanthamoeba	0.09	0.003	38.6	310	WP_068982013.1
	BlastP databases
	1 = Rickettsia
	2 = Rickettsiaceae (minus Rickettsia)
	3 = Rickettsiales (minus Rickettsiaceae, Anaplasmataceae and Midichloriaceae)
	4 = Anaplasmataceae and Midichloriaceae

## Sheet: Risk-1
Database	Description	Scientific Name	Max Score	Total Score	Query Cover	E value	Per. ident	Acc. Len	Accession	Notes
1	hypothetical protein [Candidatus Rickettsia colombianensi]	Candidatus Rickettsia colombianensi	1049	1049	0.97	0	74.46	706	WP_121542856.1
1	hypothetical protein [Rickettsia africae]	Rickettsia africae	1066	1066	0.97	0	76.01	704	WP_012719416.1
1	hypothetical protein [Rickettsia akari]	Rickettsia akari	972	972	0.97	0	69.22	704	WP_012013409.1
1	hypothetical protein [Rickettsia amblyommatis]	Rickettsia amblyommatis	1055	1055	0.97	0	75.04	705	WP_014391858.1
1	hypothetical protein [Rickettsia amblyommatis]	Rickettsia amblyommatis	1048	1048	0.97	0	74.6	705	WP_045800173.1
1	hypothetical protein [Rickettsia amblyommatis]	Rickettsia amblyommatis	1050	1050	0.97	0	74.75	705	WP_053350902.1
1	hypothetical protein RAMDARK_1822 [Rickettsia amblyommatis str. Darkwater]	Rickettsia amblyommatis str. Darkwater	201	201	0.2	1e-60	68.97	166	KJV99101.1
1	hypothetical protein RAMDARK_1823 [Rickettsia amblyommatis str. Darkwater]	Rickettsia amblyommatis str. Darkwater	183	183	0.14	1e-54	86.14	104	KJV99102.1
1	hypothetical protein RAMDARK_1824 [Rickettsia amblyommatis str. Darkwater]	Rickettsia amblyommatis str. Darkwater	64.7	64.7	0.04	5e-13	82.35	46	KJV99103.1
1	hypothetical protein RAMDARK_1825 [Rickettsia amblyommatis str. Darkwater]	Rickettsia amblyommatis str. Darkwater	198	198	0.16	7e-60	78.63	125	KJV99104.1
1	hypothetical protein RAMDARK_1826 [Rickettsia amblyommatis str. Darkwater]	Rickettsia amblyommatis str. Darkwater	58.2	58.2	0.07	2e-10	55.77	58	KJV99105.1
1	hypothetical protein RAMDARK_1827 [Rickettsia amblyommatis str. Darkwater]	Rickettsia amblyommatis str. Darkwater	114	114	0.1	7e-30	73.68	81	KJV99106.1
1	hypothetical protein RAMDARK_1828 [Rickettsia amblyommatis str. Darkwater]	Rickettsia amblyommatis str. Darkwater	82.8	82.8	0.07	4e-19	76.47	63	KJV99107.1
1	hypothetical protein [Rickettsia argasii]	Rickettsia argasii	1066	1066	0.97	0	75.47	705	WP_045805315.1
1	aspartate--tRNA ligase [Rickettsia asembonensis]	Rickettsia asembonensis	103	103	0.09	3e-26	75	69	WP_081420869.1
1	hypothetical protein [Rickettsia australis]	Rickettsia australis	1033	1033	0.97	0	72.83	704	WP_014413172.1
1	hypothetical protein [Rickettsia bellii]	Rickettsia bellii	429	429	0.85	4e-141	38.94	675	WP_011477239.1
1	hypothetical protein [Rickettsia bellii]	Rickettsia bellii	454	454	0.94	9e-150	37.87	750	WP_012151785.1
1	hypothetical protein [Rickettsia bellii]	Rickettsia bellii	450	450	0.94	3e-148	37.74	750	WP_231569861.1
1	hypothetical protein [Rickettsia conorii]	Rickettsia conorii	1070	1070	0.97	0	76.3	704	WP_010976857.1
1	hypothetical protein [Rickettsia conorii]	Rickettsia conorii heilongjiangensis	1069	1069	0.97	0	75.43	704	WP_014013898.1
1	hypothetical protein [Rickettsia conorii]	Rickettsia conorii	1070	1070	0.97	0	76.3	704	WP_016830628.1
1	hypothetical protein [Rickettsia conorii]	Rickettsia conorii	1063	1063	0.97	0	75.87	704	WP_016925973.1
1	hypothetical protein [Rickettsia conorii]	Rickettsia conorii	1061	1061	0.97	0	75.58	705	WP_016945460.1
1	hypothetical protein [Rickettsia conorii]	Rickettsia conorii raoultii	1072	1072	0.97	0	76.05	705	WP_064463098.1
1	TPA: hypothetical protein [Rickettsia endosymbiont of Bembidion lapponicum]	Rickettsia endosymbiont of Bembidion lapponicum	89.4	89.4	0.16	2e-20	40.5	148	HJD66872.1
1	TPA: phosphatidylinositol 4-kinase [Rickettsia endosymbiont of Bembidion lapponicum]	Rickettsia endosymbiont of Bembidion lapponicum	250	250	0.52	2e-75	39.84	423	HJD66873.1
1	TPA: hypothetical protein [Rickettsia endosymbiont of Bembidion nr. Transversale]	Rickettsia endosymbiont of Bembidion nr. Transversale	456	456	0.94	3e-150	37.84	750	HJD66573.1
1	hypothetical protein [Rickettsia endosymbiont of Bemisia tabaci]	Rickettsia endosymbiont of Bemisia tabaci	116	116	0.17	5e-30	45.99	137	WP_016947762.1
1	hypothetical protein [Rickettsia endosymbiont of Bemisia tabaci]	Rickettsia endosymbiont of Bemisia tabaci	125	125	0.34	9e-32	34.38	259	WP_232505928.1
1	hypothetical protein [Rickettsia endosymbiont of Bemisia tabaci]	Rickettsia endosymbiont of Bemisia tabaci	171	171	0.35	2e-47	34	320	WP_232505929.1
1	hypothetical protein [Rickettsia endosymbiont of Bemisia tabaci]	Rickettsia endosymbiont of Bemisia tabaci	87.8	87.8	0.15	4e-20	41.67	120	WP_238583070.1
1	hypothetical protein LF884_00540 [Rickettsia endosymbiont of Cimex lectularius]	Rickettsia endosymbiont of Cimex lectularius	566	566	0.91	0	45.78	698	UCM92817.1
1	TPA: hypothetical protein [Rickettsia endosymbiont of Columbicola hoogstraali]	Rickettsia endosymbiont of Columbicola hoogstraali	40.4	40.4	0.06	0.0002	43.48	47	HJD61685.1
1	TPA: hypothetical protein [Rickettsia endosymbiont of Columbicola hoogstraali]	Rickettsia endosymbiont of Columbicola hoogstraali	53.9	53.9	0.09	1e-08	42.31	93	HJD61686.1
1	TPA: hypothetical protein [Rickettsia endosymbiont of Columbicola hoogstraali]	Rickettsia endosymbiont of Columbicola hoogstraali	57	57	0.08	4e-10	45.76	58	HJD61687.1
1	TPA: hypothetical protein [Rickettsia endosymbiont of Columbicola hoogstraali]	Rickettsia endosymbiont of Columbicola hoogstraali	87	87	0.16	4e-20	45.6	109	HJD61688.1
1	hypothetical protein LF885_05920 [Rickettsia endosymbiont of Culicoides impunctatus]	Rickettsia endosymbiont of Culicoides impunctatus	125	125	0.26	2e-32	39.9	223	UCM85503.1
1	phosphatidylinositol 4-kinase [Rickettsia endosymbiont of Culicoides impunctatus]	Rickettsia endosymbiont of Culicoides impunctatus	474	474	0.65	4e-161	51.93	477	UCM85504.1
1	TPA: hypothetical protein [Rickettsia endosymbiont of Degeeriella rufa]	Rickettsia endosymbiont of Degeeriella rufa	98.6	98.6	0.16	6e-24	42.64	129	HJD62135.1
1	TPA: hypothetical protein [Rickettsia endosymbiont of Degeeriella rufa]	Rickettsia endosymbiont of Degeeriella rufa	86.3	86.3	0.16	9e-20	45.6	109	HJD62136.1
1	hypothetical protein [Rickettsia endosymbiont of Gnoriste bilineata]	Rickettsia endosymbiont of Gnoriste bilineata	84.7	84.7	0.16	8e-19	40.48	141	MCC8416072.1
1	hypothetical protein [Rickettsia endosymbiont of Graphium doson]	Rickettsia endosymbiont of Graphium doson	381	381	0.71	1e-123	39.69	580	MCC8378036.1
1	hypothetical protein REIP_1643 [Rickettsia endosymbiont of Ixodes pacificus]	Rickettsia endosymbiont of Ixodes pacificus	119	119	0.12	1e-31	70.11	90	KJW03609.1
1	hypothetical protein REIP_1644 [Rickettsia endosymbiont of Ixodes pacificus]	Rickettsia endosymbiont of Ixodes pacificus	307	307	0.27	2e-100	75.77	196	KJW03610.1
1	hypothetical protein REIP_1645 [Rickettsia endosymbiont of Ixodes pacificus]	Rickettsia endosymbiont of Ixodes pacificus	249	249	0.22	8e-79	76.73	163	KJW03611.1
1	hypothetical protein REIS_2096 [Rickettsia endosymbiont of Ixodes scapularis]	Rickettsia endosymbiont of Ixodes scapularis	88.6	88.6	0.09	5e-21	66.67	78	EER22848.1
1	phosphatidylinositol 4-kinase [Rickettsia endosymbiont of Labidopullus appendiculatus]	Rickettsia endosymbiont of Labidopullus appendiculatus	587	587	0.95	0	44.52	765	MCC8398426.1
1	phosphatidylinositol 4-kinase [Rickettsia endosymbiont of Labidopullus appendiculatus]	Rickettsia endosymbiont of Labidopullus appendiculatus	631	631	0.92	0	49.41	700	MCC8484123.1
1	hypothetical protein [Rickettsia endosymbiont of Platyusa sonomae]	Rickettsia endosymbiont of Platyusa sonomae	129	129	0.27	2e-33	39.9	223	MCC8400237.1
1	phosphatidylinositol 4-kinase [Rickettsia endosymbiont of Platyusa sonomae]	Rickettsia endosymbiont of Platyusa sonomae	494	494	0.65	7e-169	52.2	482	MCC8400238.1
1	hypothetical protein BG75_01395 [Rickettsia endosymbiont of Proechinophthirus fluctus]	Rickettsia endosymbiont of Proechinophthirus fluctus	1041	1041	0.97	0	74.42	704	KYP98640.1
1	phosphatidylinositol 4-kinase [Rickettsia endosymbiont of Pseudomimeciton antennatum]	Rickettsia endosymbiont of Pseudomimeciton antennatum	598	598	0.95	0	45.05	765	MCC8371387.1
1	TPA: hypothetical protein [Rickettsia endosymbiont of Pyrocoelia pectoralis]	Rickettsia endosymbiont of Pyrocoelia pectoralis	64.7	64.7	0.22	1e-11	29.17	169	HJD55479.1
1	TPA: phosphatidylinositol 4-kinase [Rickettsia endosymbiont of Sericostoma sp.]	Rickettsia endosymbiont of Sericostoma sp.	433	433	0.47	1e-146	60.98	373	HJD64453.1
1	TPA: hypothetical protein [Rickettsia endosymbiont of Sericostoma sp.]	Rickettsia endosymbiont of Sericostoma sp.	56.6	56.6	0.1	3e-09	38.16	137	HJD64454.1
1	TPA: anti-lipopolysaccharide factor [Rickettsia endosymbiont of Sericostoma sp.]	Rickettsia endosymbiont of Sericostoma sp.	127	127	0.26	4e-33	38.86	201	HJD64479.1
1	TPA: phosphatidylinositol 4-kinase [Rickettsia endosymbiont of Sericostoma sp. HW-2014]	Rickettsia endosymbiont of Sericostoma sp. HW-2014	467	467	0.6	1e-158	53.86	458	HJD57238.1
1	TPA: hypothetical protein [Rickettsia endosymbiont of Sericostoma sp. HW-2014]	Rickettsia endosymbiont of Sericostoma sp. HW-2014	233	233	0.38	1e-70	45.68	286	HJD57487.1
1	phosphatidylinositol 4-kinase [Rickettsia endosymbiont of Stiretrus anchorago]	Rickettsia endosymbiont of Stiretrus anchorago	342	342	0.63	4e-109	39.3	547	MCC8370933.1
1	hypothetical protein [Rickettsia endosymbiont of Stiretrus anchorago]	Rickettsia endosymbiont of Stiretrus anchorago	115	115	0.3	1e-28	33.64	215	MCC8370934.1
1	unknown [Rickettsia felis URRWXCal2]	Rickettsia felis URRWXCal2	578	578	0.54	0	74.68	387	AAY61986.1
1	unknown [Rickettsia felis URRWXCal2]	Rickettsia felis URRWXCal2	420	420	0.38	4e-143	74.07	282	AAY61987.1
1	hypothetical protein [Rickettsia fournieri]	Rickettsia fournieri	1075	1075	0.97	0	76.16	704	WP_103897631.1
1	hypothetical protein [Rickettsia honei]	Rickettsia honei	1069	1069	0.97	0	75.87	704	WP_016916916.1
1	hypothetical protein RHORCCE3_0634 [Rickettsia hoogstraalii str. RCCE3]	Rickettsia hoogstraalii str. RCCE3	275	275	0.31	9e-88	64.86	232	KJV81446.1
1	hypothetical protein RHORCCE3_0635 [Rickettsia hoogstraalii str. RCCE3]	Rickettsia hoogstraalii str. RCCE3	468	468	0.41	1e-161	76.55	294	KJV81447.1
1	hypothetical protein RHORCCE3_0636 [Rickettsia hoogstraalii str. RCCE3]	Rickettsia hoogstraalii str. RCCE3	65.5	65.5	0.07	5e-13	62.75	63	KJV81448.1
1	hypothetical protein [Rickettsia japonica]	Rickettsia japonica	1075	1075	0.97	0	76.01	704	WP_014120539.1
1	hypothetical protein [Rickettsia massiliae]	Rickettsia massiliae	1068	1068	0.97	0	75.76	705	WP_041404506.1
1	hypothetical protein RMA_0196 [Rickettsia massiliae MTU5]	Rickettsia massiliae MTU5	1066	1066	0.97	0	75.76	712	ABV84490.1
1	hypothetical protein [Rickettsia montanensis]	Rickettsia montanensis	1073	1073	0.97	0	76.01	704	WP_014409918.1
1	hypothetical protein JRD95_00211 [Rickettsia parkeri]	Rickettsia parkeri	1059	1059	0.97	0	75.58	702	QWB86166.1
1	hypothetical protein [Rickettsia parkeri]	Rickettsia parkeri	1066	1066	0.97	0	75.87	704	WP_014410383.1
1	hypothetical protein [Rickettsia parkeri]	Rickettsia parkeri	1062	1062	0.97	0	75.29	703	WP_146708847.1
1	hypothetical protein [Rickettsia peacockii]	Rickettsia peacockii	1066	1066	0.97	0	75.72	704	WP_012736460.1
1	hypothetical protein [Rickettsia philipii]	Rickettsia philipii	1052	1052	0.97	0	75	704	WP_014364416.1
1	hypothetical protein MA5_02070 [Rickettsia prowazekii str. GvV257]	Rickettsia prowazekii str. GvV257	1010	1010	0.81	0	85.15	590	AFE52594.1
1	RecName: Full=Uncharacterized protein RP146 [Rickettsia prowazekii str. Madrid E]	Rickettsia prowazekii str. Madrid E	1011	1011	0.81	0	85.32	612	Q9ZE16.1
1	hypothetical protein H374_90 [Rickettsia prowazekii str. NMRC Madrid E]	Rickettsia prowazekii str. NMRC Madrid E	95.9	95.9	0.07	8e-24	88	55	AGJ01297.1
1	conserved hypothetical protein [Rickettsia prowazekii str. Rp22]	Rickettsia prowazekii str. Rp22	90.5	90.5	0.09	7e-22	89.23	67	ADE29656.1
1	hypothetical protein MA7_00705 [Rickettsia prowazekii str. RpGvF24]	Rickettsia prowazekii str. RpGvF24	1012	1012	0.81	0	85.32	590	AFE53165.1
1	hypothetical protein [Rickettsia rhipicephali]	Rickettsia rhipicephali	1073	1073	0.97	0	76.01	704	WP_014408233.1
1	hypothetical protein [Rickettsia rhipicephali]	Rickettsia rhipicephali	1070	1070	0.97	0	75.87	704	WP_057700310.1
1	hypothetical protein [Rickettsia rickettsii]	Rickettsia rickettsii	1055	1055	0.97	0	75.14	704	WP_012150404.1
1	hypothetical protein [Rickettsia rickettsii]	Rickettsia rickettsii	1055	1055	0.97	0	75	704	WP_014362762.1
1	hypothetical protein [Rickettsia sibirica]	Rickettsia sibirica	1068	1068	0.97	0	76.16	704	WP_016769979.1
1	hypothetical protein [Rickettsia sibirica]	Rickettsia sibirica	1068	1068	0.97	0	76.01	704	WP_026053092.1
1	hypothetical protein [Rickettsia sibirica]	Rickettsia sibirica	1068	1068	0.97	0	75.87	704	WP_032850899.1
1	hypothetical protein rsib_orf522 [Rickettsia sibirica 246]	Rickettsia sibirica 246	1068	1068	0.97	0	75.87	763	EAA25747.1
1	hypothetical protein [Rickettsia slovaca]	Rickettsia slovaca	1073	1073	0.97	0	76.45	704	WP_014273199.1
1	hypothetical protein [Rickettsia sp. Tenjiku01]	Rickettsia sp. Tenjiku01	1054	1054	0.97	0	75	704	WP_064429444.1
1	aspartate--tRNA ligase [Rickettsia sp. TH2014]	Rickettsia sp. TH2014	106	106	0.08	3e-27	76.19	68	WP_218460964.1
1	hypothetical protein REISMN_06745 [Rickettsia tamurae subsp. buchneri]	Rickettsia tamurae subsp. buchneri	309	309	0.24	1e-101	83.33	183	KDO02495.1
1	hypothetical protein H6P87_00200 [Rickettsia tillamookensis]	Rickettsia tillamookensis	152	152	0.14	2e-43	72.55	116	QQV74663.1
1	hypothetical protein H6P87_00201 [Rickettsia tillamookensis]	Rickettsia tillamookensis	900	900	0.83	0	75.47	597	QQV74664.1
1	hypothetical protein [Rickettsia tillamookensis]	Rickettsia tillamookensis	67	67	0.07	1e-13	64.71	63	WP_040256990.1
1	hypothetical protein [Rickettsia tillamookensis]	Rickettsia tillamookensis	899	899	0.83	0	75.47	599	WP_202070050.1
1	hypothetical protein [Rickettsia typhi]	Rickettsia typhi	1405	1405	1	0	100	707	WP_011190607.1
1	hypothetical protein [spotted fever group]	spotted fever group	1069	1069	0.97	0	75.87	704	WP_014365268.1
2	hypothetical protein [Orientia tsutsugamushi]	Orientia tsutsugamushi	456	456	0.85	2e-153	41.23	663	CAM80652.1
2	hypothetical protein [Orientia tsutsugamushi]	Orientia tsutsugamushi	407	407	0.73	5e-135	43.54	622	CAM79918.1
2	hypothetical protein [Orientia tsutsugamushi]	Orientia tsutsugamushi	378	378	0.69	4e-124	41.26	599	CAM79075.1
2	hypothetical protein [Orientia chuto]	Orientia chuto	407	407	0.59	4e-137	47.33	495	WP_232296883.1
2	hypothetical protein [Orientia chuto]	Orientia chuto	409	409	0.71	6e-136	43.96	610	WP_045797131.1
2	hypothetical protein [Orientia chuto]	Orientia chuto	352	352	0.53	1e-115	44.95	482	WP_052694628.1
2	hypothetical protein [Orientia chuto]	Orientia chuto	79.7	79.7	0.15	4e-19	39.29	148	WP_232296882.1
2	hypothetical protein [Rickettsiaceae bacterium]	Rickettsiaceae bacterium	58.5	58.5	0.13	1e-10	34.62	127	MCE2730472.1
2	hypothetical protein LF888_03025 [Candidatus Megaira endosymbiont of Mesostigma viride]	Candidatus Megaira endosymbiont of Mesostigma viride	58.5	58.5	0.13	2e-10	34.62	124	UCM94663.1
3	hypothetical protein [Rickettsiales endosymbiont of Stachyamoeba lipophora]	Rickettsiales endosymbiont of Stachyamoeba lipophora	213	213	0.4	2e-61	39.94	444	WP_125216687.1
3	hypothetical protein [Rickettsiales bacterium]	Rickettsiales bacterium UWPOB_RICK2	150	150	0.25	7e-39	43.62	407	MBN8512218.1
3	hypothetical protein [Rickettsiales endosymbiont of Stachyamoeba lipophora]	Rickettsiales endosymbiont of Stachyamoeba lipophora	130	130	0.35	3e-33	36.12	274	WP_125216686.1
3	hypothetical protein [Rickettsiales bacterium]	Rickettsiales bacterium UWPOB_RICK2	98.6	98.6	0.15	1e-23	46.85	137	MBN8512217.1
3	hypothetical protein [Rickettsiales bacterium]	Rickettsiales bacterium UWPOB_RICK1	63.5	63.5	0.18	2e-10	28.32	262	MBN8522782.1
3	hypothetical protein [Rickettsiales bacterium]	Rickettsiales bacterium REEB450	62.8	62.8	0.18	3e-10	26.9	260	MBU6184122.1
4	hypothetical protein [Candidatus Jidaibacter sp.]	Candidatus Jidaibacter sp.	109	109	0.37	3e-24	30.48	589	MCE2992753.1
4	hypothetical protein [Candidatus Jidaibacter sp.]	Candidatus Jidaibacter sp.	85.9	85.9	0.25	2e-18	29.73	197	MCE2993279.1
4	hypothetical protein [Candidatus Jidaibacter sp.]	Candidatus Jidaibacter sp.	87.4	87.4	0.25	4e-18	31.02	316	MCE2992954.1
4	hypothetical protein [Wolbachia endosymbiont of Cylisticus convexus]	Wolbachia endosymbiont of Cylisticus convexus	69.7	69.7	0.49	2e-11	22.27	702	WP_179947460.1
4	hypothetical protein [Wolbachia endosymbiont of Folsomia candida]	Wolbachia endosymbiont of Folsomia candida	40.4	40.4	0.07	0.018	41.51	752	WP_110409711.1
	BlastP databases
	1 = Rickettsia									pseudogene
	2 = Rickettsiaceae (minus Rickettsia)									weird
	3 = Rickettsiales (minus Rickettsiaceae, Anaplasmataceae and Midichloriaceae)
	4 = Anaplasmataceae and Midichloriaceae
Database	Description	Scientific Name	Max Score	Total Score	Query Cover	E value	Per. ident	Acc. Len	Accession
Rickettsiales	hypothetical protein [Rickettsia typhi]	Rickettsia typhi	1405	1405	1	0	100	707	WP_011190607.1
Rickettsiales	hypothetical protein [Rickettsia japonica]	Rickettsia japonica	1075	1075	0.97	0	76.01	704	WP_014120539.1
Rickettsiales	hypothetical protein [Rickettsia fournieri]	Rickettsia fournieri	1075	1075	0.97	0	76.16	704	WP_103897631.1
Rickettsiales	hypothetical protein [Rickettsia montanensis]	Rickettsia montanensis	1073	1073	0.97	0	76.01	704	WP_014409918.1
Rickettsiales	hypothetical protein [Rickettsia rhipicephali]	Rickettsia rhipicephali	1073	1073	0.97	0	76.01	704	WP_014408233.1
Rickettsiales	hypothetical protein [Rickettsia conorii]	Rickettsia conorii	1073	1073	0.97	0	76.05	705	WP_250719993.1
Rickettsiales	hypothetical protein [Rickettsia slovaca]	Rickettsia slovaca	1073	1073	0.97	0	76.45	704	WP_014273199.1
Rickettsiales	hypothetical protein [Rickettsia conorii]	Rickettsia conorii	1072	1072	0.97	0	76.05	705	WP_064463098.1
Rickettsiales	hypothetical protein [Rickettsia rhipicephali]	Rickettsia rhipicephali	1070	1070	0.97	0	75.87	704	WP_057700310.1
Rickettsiales	hypothetical protein [Rickettsia conorii]	Rickettsia conorii	1070	1070	0.97	0	76.3	704	WP_010976857.1
Rickettsiales	hypothetical protein [Rickettsia conorii]	Rickettsia conorii	1070	1070	0.97	0	76.3	704	WP_016830628.1
Rickettsiales	hypothetical protein [spotted fever group]	spotted fever group	1069	1069	0.97	0	75.87	704	WP_014365268.1
Rickettsiales	hypothetical protein [Rickettsia conorii]	Rickettsia conorii	1069	1069	0.97	0	75.43	704	WP_014013898.1
Rickettsiales	hypothetical protein [Rickettsia honei]	Rickettsia honei	1069	1069	0.97	0	75.87	704	WP_016916916.1
Rickettsiales	hypothetical protein [Rickettsia sibirica]	Rickettsia sibirica	1068	1068	0.97	0	76.01	704	WP_026053092.1
Rickettsiales	hypothetical protein [Rickettsia sibirica]	Rickettsia sibirica	1068	1068	0.97	0	75.87	704	WP_032850899.1
Rickettsiales	hypothetical protein rsib_orf522 [Rickettsia sibirica 246]	Rickettsia sibirica 246	1068	1068	0.97	0	75.87	763	EAA25747.1
Rickettsiales	hypothetical protein [Rickettsia sibirica]	Rickettsia sibirica	1068	1068	0.97	0	76.16	704	WP_016769979.1
Rickettsiales	hypothetical protein [Rickettsia massiliae]	Rickettsia massiliae	1068	1068	0.97	0	75.76	705	WP_041404506.1
Rickettsiales	hypothetical protein [Rickettsia argasii]	Rickettsia argasii	1066	1066	0.97	0	75.47	705	WP_045805315.1
Rickettsiales	hypothetical protein RMA_0196 [Rickettsia massiliae MTU5]	Rickettsia massiliae MTU5	1066	1066	0.97	0	75.76	712	ABV84490.1
Rickettsiales	hypothetical protein [Rickettsia peacockii]	Rickettsia peacockii	1066	1066	0.97	0	75.72	704	WP_012736460.1
Rickettsiales	hypothetical protein [Rickettsia parkeri]	Rickettsia parkeri	1066	1066	0.97	0	75.87	704	WP_014410383.1
Rickettsiales	hypothetical protein [Rickettsia africae]	Rickettsia africae	1066	1066	0.97	0	76.01	704	WP_012719416.1
Rickettsiales	hypothetical protein [Rickettsia conorii]	Rickettsia conorii	1063	1063	0.97	0	75.87	704	WP_016925973.1
Rickettsiales	hypothetical protein [Rickettsia parkeri]	Rickettsia parkeri	1062	1062	0.97	0	75.29	703	WP_146708847.1
Rickettsiales	hypothetical protein [Rickettsia conorii]	Rickettsia conorii	1061	1061	0.97	0	75.58	705	WP_016945460.1
Rickettsiales	hypothetical protein JRD95_00211 [Rickettsia parkeri]	Rickettsia parkeri	1059	1059	0.97	0	75.58	702	QWB86166.1
Rickettsiales	hypothetical protein [Rickettsia rickettsii]	Rickettsia rickettsii	1055	1055	0.97	0	75.14	704	WP_012150404.1
Rickettsiales	hypothetical protein [Rickettsia rickettsii]	Rickettsia rickettsii	1055	1055	0.97	0	75	704	WP_014362762.1
Rickettsiales	hypothetical protein [Rickettsia amblyommatis]	Rickettsia amblyommatis	1055	1055	0.97	0	75.04	705	WP_014391858.1
Rickettsiales	hypothetical protein [Rickettsia sp. Tenjiku01]	Rickettsia sp. Tenjiku01	1054	1054	0.97	0	75	704	WP_064429444.1
Rickettsiales	hypothetical protein [Rickettsia philipii]	Rickettsia philipii	1052	1052	0.97	0	75	704	WP_014364416.1
Rickettsiales	hypothetical protein [Rickettsia amblyommatis]	Rickettsia amblyommatis	1050	1050	0.97	0	74.75	705	WP_053350902.1
Rickettsiales	hypothetical protein [Candidatus Rickettsia colombianensi]	Candidatus Rickettsia colombianensi	1049	1049	0.97	0	74.46	706	WP_121542856.1
Rickettsiales	hypothetical protein [Rickettsia amblyommatis]	Rickettsia amblyommatis	1048	1048	0.97	0	74.6	705	WP_045800173.1
Rickettsiales	hypothetical protein [Rickettsia endosymbiont of Proechinophthirus fluctus]	Rickettsia endosymbiont of Proechinophthirus fluctus	1041	1041	0.97	0	74.42	704	WP_062811163.1
Rickettsiales	hypothetical protein [Rickettsia australis]	Rickettsia australis	1033	1033	0.97	0	72.83	704	WP_014413172.1
Rickettsiales	hypothetical protein MA7_00705 [Rickettsia prowazekii str. RpGvF24]	Rickettsia prowazekii str. RpGvF24	1012	1012	0.81	0	85.32	590	AFE53165.1
Rickettsiales	RecName: Full=Uncharacterized protein RP146 [Rickettsia prowazekii str. Madrid E]	Rickettsia prowazekii str. Madrid E	1011	1011	0.81	0	85.32	612	Q9ZE16.1
Rickettsiales	hypothetical protein MA5_02070 [Rickettsia prowazekii str. GvV257]	Rickettsia prowazekii str. GvV257	1010	1010	0.81	0	85.15	590	AFE52594.1
Rickettsiales	hypothetical protein [Rickettsia akari]	Rickettsia akari	972	972	0.97	0	69.22	704	WP_012013409.1
Rickettsiales	hypothetical protein H6P87_00201 [Rickettsia tillamookensis]	Rickettsia tillamookensis	900	900	0.83	0	75.47	597	QQV74664.1
Rickettsiales	phosphatidylinositol 4-kinase [Rickettsia endosymbiont of Labidopullus appendiculatus]	Rickettsia endosymbiont of Labidopullus appendiculatus	631	631	0.92	0	49.41	700	MCC8484123.1
Rickettsiales	phosphatidylinositol 4-kinase [Rickettsia endosymbiont of Pseudomimeciton antennatum]	Rickettsia endosymbiont of Pseudomimeciton antennatum	598	598	0.95	0	45.05	765	MCC8371387.1
Rickettsiales	phosphatidylinositol 4-kinase [Rickettsia endosymbiont of Labidopullus appendiculatus]	Rickettsia endosymbiont of Labidopullus appendiculatus	587	587	0.95	0	44.52	765	MCC8398426.1
Rickettsiales	unknown [Rickettsia felis URRWXCal2]	Rickettsia felis URRWXCal2	578	578	0.54	0	74.68	387	AAY61986.1
Rickettsiales	phosphatidylinositol 4-kinase [Rickettsia endosymbiont of Oedothorax gibbosus]	Rickettsia endosymbiont of Oedothorax gibbosus	572	572	0.95	0	43.68	761	WP_250311259.1
Rickettsiales	hypothetical protein LF884_00540 [Rickettsia endosymbiont of Cimex lectularius]	Rickettsia endosymbiont of Cimex lectularius	566	566	0.91	0	45.78	698	UCM92817.1
Rickettsiales	phosphatidylinositol 4-kinase [Rickettsia endosymbiont of Platyusa sonomae]	Rickettsia endosymbiont of Platyusa sonomae	494	494	0.65	3e-168	52.2	482	MCC8400238.1
Rickettsiales	hypothetical protein RHORCCE3_0635 [Rickettsia hoogstraalii str. RCCE3]	Rickettsia hoogstraalii str. RCCE3	468	468	0.41	6e-161	76.55	294	KJV81447.1
Rickettsiales	phosphatidylinositol 4-kinase [Rickettsia endosymbiont of Culicoides impunctatus]	Rickettsia endosymbiont of Culicoides impunctatus	474	474	0.65	2e-160	51.93	477	UCM85504.1
Rickettsiales	TPA: phosphatidylinositol 4-kinase [Rickettsia endosymbiont of Sericostoma sp. HW-2014]	Rickettsia endosymbiont of Sericostoma sp. HW-2014	467	467	0.6	5e-158	53.86	458	HJD57238.1
Rickettsiales	hypothetical protein OTSTA716_0961 [Orientia tsutsugamushi str. TA716]	Orientia tsutsugamushi str. TA716	462	462	0.85	2e-153	41.56	659	KJV75927.1
Rickettsiales	hypothetical protein [Orientia tsutsugamushi]	Orientia tsutsugamushi	462	462	0.85	3e-153	41.56	659	WP_231965402.1
Rickettsiales	hypothetical protein [Orientia tsutsugamushi]	Orientia tsutsugamushi	461	461	0.85	6e-153	41.56	659	WP_231966374.1
Rickettsiales	hypothetical protein [Orientia tsutsugamushi]	Orientia tsutsugamushi	461	461	0.85	7e-153	41.56	659	WP_231108491.1
Rickettsiales	hypothetical protein [Orientia tsutsugamushi]	Orientia tsutsugamushi	459	459	0.85	2e-152	41.4	659	WP_231103056.1
Rickettsiales	hypothetical protein [Orientia tsutsugamushi]	Orientia tsutsugamushi	459	459	0.85	2e-152	41.4	659	WP_231840780.1
Rickettsiales	hypothetical protein OTT_0294 [Orientia tsutsugamushi str. Ikeda]	Orientia tsutsugamushi str. Ikeda	459	459	0.85	2e-152	41.4	663	BAG39752.1
Rickettsiales	hypothetical protein [Orientia tsutsugamushi]	Orientia tsutsugamushi	459	459	0.85	3e-152	41.4	659	WP_223845014.1
Rickettsiales	hypothetical protein OTSTA763_1172 [Orientia tsutsugamushi str. TA763]	Orientia tsutsugamushi str. TA763	459	459	0.85	4e-152	41.4	659	KJV74284.1
Rickettsiales	hypothetical protein F0363_09470 [Orientia tsutsugamushi]	Orientia tsutsugamushi	459	459	0.85	4e-152	41.4	663	QES96647.1
Rickettsiales	hypothetical protein [Orientia tsutsugamushi]	Orientia tsutsugamushi	459	459	0.85	4e-152	41.4	663	WP_045914876.1
Rickettsiales	phosphatidylinositol 4-kinase [Orientia tsutsugamushi]	Orientia tsutsugamushi	458	458	0.85	7e-152	41.56	659	WP_238924686.1
Rickettsiales	hypothetical protein [Orientia tsutsugamushi]	Orientia tsutsugamushi	458	458	0.85	1e-151	41.56	663	WP_045912396.1
Rickettsiales	Uncharacterised protein [Orientia tsutsugamushi]	Orientia tsutsugamushi	457	457	0.85	2e-151	41.23	659	SPR08271.1
Rickettsiales	hypothetical protein [Orientia tsutsugamushi]	Orientia tsutsugamushi	457	457	0.85	3e-151	41.23	663	WP_109227440.1
Rickettsiales	Uncharacterised protein [Orientia tsutsugamushi]	Orientia tsutsugamushi	456	456	0.85	5e-151	41.23	659	SPR11015.1
Rickettsiales	hypothetical protein [Orientia tsutsugamushi]	Orientia tsutsugamushi	456	456	0.85	5e-151	41.23	663	WP_109490306.1
Rickettsiales	hypothetical protein [Orientia tsutsugamushi]	Orientia tsutsugamushi	456	456	0.85	7e-151	41.23	663	WP_011944939.1
Rickettsiales	hypothetical protein [Orientia tsutsugamushi]	Orientia tsutsugamushi	452	452	0.84	1e-150	41.32	586	WP_252831242.1
Rickettsiales	TPA: hypothetical protein [Rickettsia endosymbiont of Bembidion nr. Transversale]	Rickettsia endosymbiont of Bembidion nr. Transversale	456	456	0.94	1e-149	37.84	750	HJD66573.1
Rickettsiales	hypothetical protein [Rickettsia bellii]	Rickettsia bellii	454	454	0.94	4e-149	37.87	750	WP_012151785.1
Rickettsiales	hypothetical protein [Rickettsia bellii]	Rickettsia bellii	450	450	0.94	2e-147	37.74	750	WP_231569861.1
Rickettsiales	TPA: phosphatidylinositol 4-kinase [Rickettsia endosymbiont of Sericostoma sp.]	Rickettsia endosymbiont of Sericostoma sp.	433	433	0.47	5e-146	60.98	373	HJD64453.1
Rickettsiales	unknown [Rickettsia felis URRWXCal2]	Rickettsia felis URRWXCal2	420	420	0.38	2e-142	74.07	282	AAY61987.1
Rickettsiales	hypothetical protein [Rickettsia bellii]	Rickettsia bellii	429	429	0.85	2e-140	38.94	675	WP_011477239.1
Rickettsiales	hypothetical protein [Orientia chuto]	Orientia chuto	407	407	0.59	2e-134	47.33	495	WP_232296883.1
Rickettsiales	hypothetical protein [Orientia tsutsugamushi]	Orientia tsutsugamushi	412	412	0.73	2e-134	43.73	622	WP_109490385.1
Rickettsiales	hypothetical protein [Orientia tsutsugamushi]	Orientia tsutsugamushi	412	412	0.73	2e-134	43.54	622	WP_064644307.1
Rickettsiales	hypothetical protein [Orientia tsutsugamushi]	Orientia tsutsugamushi	412	412	0.73	3e-134	43.73	622	WP_109234638.1
Rickettsiales	hypothetical protein [Orientia tsutsugamushi]	Orientia tsutsugamushi	411	411	0.73	4e-134	43.54	622	WP_012462084.1
Rickettsiales	hypothetical protein [Orientia tsutsugamushi]	Orientia tsutsugamushi	411	411	0.73	6e-134	43.54	622	WP_045917043.1
Rickettsiales	hypothetical protein [Orientia tsutsugamushi]	Orientia tsutsugamushi	410	410	0.73	7e-134	43.73	622	WP_064591856.1
Rickettsiales	hypothetical protein [Orientia tsutsugamushi]	Orientia tsutsugamushi	409	409	0.73	2e-133	43.54	622	WP_045915669.1
Rickettsiales	hypothetical protein [Orientia chuto]	Orientia chuto	409	409	0.71	3e-133	43.96	610	WP_045797131.1
Rickettsiales	hypothetical protein [Orientia tsutsugamushi]	Orientia tsutsugamushi	408	408	0.73	9e-133	43.36	622	WP_108840323.1
Rickettsiales	hypothetical protein OTSSIDO_0225 [Orientia tsutsugamushi str. Sido]	Orientia tsutsugamushi str. Sido	408	408	0.64	9e-133	46.84	622	KJW04481.1
Rickettsiales	Uncharacterised protein [Orientia tsutsugamushi]	Orientia tsutsugamushi	407	407	0.73	1e-132	43.36	621	SPR13718.1
Rickettsiales	hypothetical protein [Orientia tsutsugamushi]	Orientia tsutsugamushi	407	407	0.73	1e-132	43.36	622	WP_045913015.1
Rickettsiales	hypothetical protein [Orientia tsutsugamushi]	Orientia tsutsugamushi	407	407	0.73	2e-132	43.54	622	WP_045918286.1
Rickettsiales	hypothetical protein [Orientia tsutsugamushi]	Orientia tsutsugamushi	407	407	0.73	2e-132	43.54	622	WP_011944677.1
Rickettsiales	hypothetical protein [Orientia tsutsugamushi]	Orientia tsutsugamushi	402	402	0.63	9e-132	46.5	531	WP_245406830.1
Rickettsiales	hypothetical protein [Orientia tsutsugamushi]	Orientia tsutsugamushi	397	397	0.65	5e-129	44.68	599	WP_109234423.1
Rickettsiales	hypothetical protein [Orientia tsutsugamushi]	Orientia tsutsugamushi	394	394	0.64	7e-128	44.65	599	WP_109489708.1
Rickettsiales	hypothetical protein [Orientia tsutsugamushi]	Orientia tsutsugamushi	391	391	0.59	9e-127	47.85	599	WP_045917019.1
Rickettsiales	hypothetical protein [Orientia tsutsugamushi]	Orientia tsutsugamushi	390	390	0.6	3e-126	46.95	599	WP_045914591.1
Rickettsiales	hypothetical protein [Orientia tsutsugamushi]	Orientia tsutsugamushi	390	390	0.59	3e-126	47.62	599	WP_108839934.1
Rickettsiales	hypothetical protein [Orientia tsutsugamushi]	Orientia tsutsugamushi	389	389	0.64	8e-126	44.23	599	WP_064591909.1
Rickettsiales	hypothetical protein OTSSIDO_0498 [Orientia tsutsugamushi str. Sido]	Orientia tsutsugamushi str. Sido	387	387	0.64	3e-125	44.26	599	KJW01918.1
Rickettsiales	hypothetical protein [Orientia tsutsugamushi]	Orientia tsutsugamushi	387	387	0.64	4e-125	44.44	599	WP_064644229.1
Rickettsiales	hypothetical protein [Orientia tsutsugamushi]	Orientia tsutsugamushi	386	386	0.64	2e-124	44.23	599	WP_045915741.1
Rickettsiales	hypothetical protein [Orientia tsutsugamushi]	Orientia tsutsugamushi	384	384	0.59	9e-124	46.03	599	WP_045912174.1
Rickettsiales	hypothetical protein [Orientia tsutsugamushi]	Orientia tsutsugamushi	382	382	0.64	5e-123	44.03	599	WP_109227116.1
Rickettsiales	hypothetical protein [Rickettsia endosymbiont of Graphium doson]	Rickettsia endosymbiont of Graphium doson	381	381	0.71	7e-123	39.69	580	MCC8378036.1
Rickettsiales	hypothetical protein [Orientia tsutsugamushi]	Orientia tsutsugamushi	381	381	0.64	1e-122	43.82	599	WP_012462027.1
Rickettsiales	hypothetical protein [Orientia tsutsugamushi]	Orientia tsutsugamushi	381	381	0.59	1e-122	46.03	599	WP_045913291.1
Rickettsiales	hypothetical protein [Orientia tsutsugamushi]	Orientia tsutsugamushi	378	378	0.69	1e-121	41.26	599	WP_011944235.1
Rickettsiales	Uncharacterised protein [Orientia tsutsugamushi]	Orientia tsutsugamushi	377	377	0.59	3e-121	44.67	599	SPR10804.1
Rickettsiales	hypothetical protein [Orientia tsutsugamushi]	Orientia tsutsugamushi	372	372	0.58	4e-121	46.05	459	WP_245406717.1
Rickettsiales	hypothetical protein [Orientia chuto]	Orientia chuto	352	352	0.53	7e-113	44.95	482	WP_052694628.1
Rickettsiales	phosphatidylinositol 4-kinase [Rickettsia endosymbiont of Stiretrus anchorago]	Rickettsia endosymbiont of Stiretrus anchorago	342	342	0.63	2e-108	39.3	547	MCC8370933.1
Rickettsiales	hypothetical protein [Orientia tsutsugamushi]	Orientia tsutsugamushi	325	325	0.48	5e-104	48.4	392	WP_045916446.1
Rickettsiales	hypothetical protein REISMN_06745 [Rickettsia tamurae subsp. buchneri]	Rickettsia tamurae subsp. buchneri	309	309	0.24	7e-101	83.33	183	KDO02495.1
Rickettsiales	hypothetical protein OTSGILL_0073 [Orientia tsutsugamushi str. Gilliam]	Orientia tsutsugamushi str. Gilliam	316	316	0.5	5e-100	45.07	431	KJV54315.1
Rickettsiales	hypothetical protein REIP_1644 [Rickettsia endosymbiont of Ixodes pacificus]	Rickettsia endosymbiont of Ixodes pacificus	307	307	0.27	8e-100	75.77	196	KJW03610.1
Rickettsiales	phosphatidylinositol 4-kinase [Orientia tsutsugamushi]	Orientia tsutsugamushi	306	306	0.44	6e-97	49.06	387	WP_245406600.1
Rickettsiales	hypothetical protein RHORCCE3_0634 [Rickettsia hoogstraalii str. RCCE3]	Rickettsia hoogstraalii str. RCCE3	275	275	0.31	4e-87	64.86	232	KJV81446.1
Rickettsiales	hypothetical protein REIP_1645 [Rickettsia endosymbiont of Ixodes pacificus]	Rickettsia endosymbiont of Ixodes pacificus	249	249	0.22	4e-78	76.73	163	KJW03611.1
Rickettsiales	TPA: phosphatidylinositol 4-kinase [Rickettsia endosymbiont of Bembidion lapponicum]	Rickettsia endosymbiont of Bembidion lapponicum	250	250	0.52	9e-75	39.84	423	HJD66873.1
Rickettsiales	hypothetical protein [Orientia tsutsugamushi]	Orientia tsutsugamushi	249	249	0.65	2e-73	32.35	509	WP_052696011.1
Rickettsiales	hypothetical protein [Orientia tsutsugamushi]	Orientia tsutsugamushi	247	247	0.65	9e-73	32.35	509	WP_064591293.1
Rickettsiales	hypothetical protein [Orientia tsutsugamushi]	Orientia tsutsugamushi	243	243	0.64	3e-71	33.26	513	WP_052691229.1
Rickettsiales	hypothetical protein [Orientia tsutsugamushi]	Orientia tsutsugamushi	243	243	0.64	3e-71	32.84	513	WP_052692493.1
Rickettsiales	TPA: hypothetical protein [Rickettsia endosymbiont of Sericostoma sp. HW-2014]	Rickettsia endosymbiont of Sericostoma sp. HW-2014	233	233	0.38	6e-70	45.68	286	HJD57487.1
Rickettsiales	hypothetical protein OTSUT76_0906 [Orientia tsutsugamushi str. UT76]	Orientia tsutsugamushi str. UT76	211	211	0.34	2e-61	46.46	310	KJV91285.1
Rickettsiales	hypothetical protein [Rickettsiales endosymbiont of Stachyamoeba lipophora]	Rickettsiales endosymbiont of Stachyamoeba lipophora	213	213	0.4	9e-61	39.94	444	WP_125216687.1
Rickettsiales	hypothetical protein RAMDARK_1822 [Rickettsia amblyommatis str. Darkwater]	Rickettsia amblyommatis str. Darkwater	201	201	0.2	5e-60	68.97	166	KJV99101.1
Rickettsiales	hypothetical protein RAMDARK_1825 [Rickettsia amblyommatis str. Darkwater]	Rickettsia amblyommatis str. Darkwater	198	198	0.16	3e-59	78.63	125	KJV99104.1
Rickettsiales	hypothetical protein RAMDARK_1823 [Rickettsia amblyommatis str. Darkwater]	Rickettsia amblyommatis str. Darkwater	183	183	0.14	5e-54	86.14	104	KJV99102.1
Rickettsiales	hypothetical protein [Rickettsia endosymbiont of Bemisia tabaci]	Rickettsia endosymbiont of Bemisia tabaci	171	171	0.35	7e-47	34	320	WP_232505929.1
Rickettsiales	hypothetical protein H6P87_00200 [Rickettsia tillamookensis]	Rickettsia tillamookensis	152	152	0.14	1e-42	72.55	116	QQV74663.1
Rickettsiales	hypothetical protein [Orientia tsutsugamushi]	Orientia tsutsugamushi	148	148	0.41	1e-38	30.03	291	WP_064644168.1
Rickettsiales	hypothetical protein [Rickettsiales bacterium]	Rickettsiales bacterium	150	150	0.25	3e-38	43.62	407	MBN8512218.1
Rickettsiales	hypothetical protein [Orientia tsutsugamushi]	Orientia tsutsugamushi	145	145	0.38	3e-38	33.7	264	WP_245406599.1
Rickettsiales	hypothetical protein [Rickettsia endosymbiont of Platyusa sonomae]	Rickettsia endosymbiont of Platyusa sonomae	129	129	0.27	8e-33	39.9	223	MCC8400237.1
Rickettsiales	hypothetical protein [Rickettsiales endosymbiont of Stachyamoeba lipophora]	Rickettsiales endosymbiont of Stachyamoeba lipophora	130	130	0.35	1e-32	36.12	274	WP_125216686.1
Rickettsiales	TPA: anti-lipopolysaccharide factor [Rickettsia endosymbiont of Sericostoma sp.]	Rickettsia endosymbiont of Sericostoma sp.	127	127	0.26	2e-32	38.86	201	HJD64479.1
Rickettsiales	hypothetical protein LF885_05920 [Rickettsia endosymbiont of Culicoides impunctatus]	Rickettsia endosymbiont of Culicoides impunctatus	125	125	0.26	1e-31	39.9	223	UCM85503.1
Rickettsiales	hypothetical protein OTSKATO_0873 [Orientia tsutsugamushi str. Kato PP]	Orientia tsutsugamushi str. Kato PP	125	125	0.35	2e-31	33.47	239	KJV54893.1
Rickettsiales	hypothetical protein [Rickettsia endosymbiont of Bemisia tabaci]	Rickettsia endosymbiont of Bemisia tabaci	125	125	0.34	4e-31	34.38	259	WP_232505928.1
Rickettsiales	hypothetical protein REIP_1643 [Rickettsia endosymbiont of Ixodes pacificus]	Rickettsia endosymbiont of Ixodes pacificus	119	119	0.12	5e-31	70.11	90	KJW03609.1
Rickettsiales	hypothetical protein OTSUT76_0907 [Orientia tsutsugamushi str. UT76]	Orientia tsutsugamushi str. UT76	119	119	0.22	1e-29	38.46	187	KJV91267.1
Rickettsiales	hypothetical protein [Rickettsia endosymbiont of Bemisia tabaci]	Rickettsia endosymbiont of Bemisia tabaci	116	116	0.17	2e-29	45.99	137	WP_016947762.1
Rickettsiales	hypothetical protein RAMDARK_1827 [Rickettsia amblyommatis str. Darkwater]	Rickettsia amblyommatis str. Darkwater	114	114	0.1	3e-29	73.68	81	KJV99106.1
Rickettsiales	hypothetical protein [Rickettsia endosymbiont of Stiretrus anchorago]	Rickettsia endosymbiont of Stiretrus anchorago	115	115	0.3	6e-28	33.64	215	MCC8370934.1
Rickettsiales	aspartate--tRNA ligase [Rickettsia sp. TH2014]	Rickettsia sp. TH2014	106	106	0.08	1e-26	76.19	68	WP_218460964.1
Rickettsiales	hypothetical protein [Candidatus Jidaibacter sp.]	Candidatus Jidaibacter sp.	109	109	0.37	9e-24	30.48	589	MCE2992753.1
Rickettsiales	TPA: hypothetical protein [Rickettsia endosymbiont of Degeeriella rufa]	Rickettsia endosymbiont of Degeeriella rufa	98.6	98.6	0.16	3e-23	42.64	129	HJD62135.1
Rickettsiales	hypothetical protein H374_90 [Rickettsia prowazekii str. NMRC Madrid E]	Rickettsia prowazekii str. NMRC Madrid E	95.9	95.9	0.07	4e-23	88	55	AGJ01297.1
Rickettsiales	hypothetical protein [Rickettsiales bacterium]	Rickettsiales bacterium	98.6	98.6	0.15	4e-23	46.85	137	MBN8512217.1
Rickettsiales	conserved hypothetical protein [Rickettsia prowazekii str. Rp22]	Rickettsia prowazekii str. Rp22	90.5	90.5	0.09	3e-21	89.23	67	ADE29656.1
Rickettsiales	hypothetical protein REIS_2096 [Rickettsia endosymbiont of Ixodes scapularis]	Rickettsia endosymbiont of Ixodes scapularis	88.6	88.6	0.09	2e-20	66.67	78	EER22848.1
Rickettsiales	TPA: hypothetical protein [Rickettsia endosymbiont of Bembidion lapponicum]	Rickettsia endosymbiont of Bembidion lapponicum	89.4	89.4	0.16	8e-20	40.5	148	HJD66872.1
Rickettsiales	hypothetical protein [Rickettsia endosymbiont of Bemisia tabaci]	Rickettsia endosymbiont of Bemisia tabaci	87.8	87.8	0.15	2e-19	41.67	120	WP_238583070.1
Rickettsiales	TPA: hypothetical protein [Rickettsia endosymbiont of Columbicola hoogstraali]	Rickettsia endosymbiont of Columbicola hoogstraali	87	87	0.16	2e-19	45.6	109	HJD61688.1
Rickettsiales	TPA: hypothetical protein [Rickettsia endosymbiont of Degeeriella rufa]	Rickettsia endosymbiont of Degeeriella rufa	86.3	86.3	0.16	4e-19	45.6	109	HJD62136.1
Rickettsiales	hypothetical protein RAMDARK_1828 [Rickettsia amblyommatis str. Darkwater]	Rickettsia amblyommatis str. Darkwater	82.8	82.8	0.07	2e-18	76.47	63	KJV99107.1
Rickettsiales	hypothetical protein [Rickettsia endosymbiont of Gnoriste bilineata]	Rickettsia endosymbiont of Gnoriste bilineata	84.7	84.7	0.16	4e-18	40.48	141	MCC8416072.1
Rickettsiales	hypothetical protein [Candidatus Jidaibacter sp.]	Candidatus Jidaibacter sp.	85.9	85.9	0.25	5e-18	29.73	197	MCE2993279.1
Rickettsiales	hypothetical protein [Candidatus Jidaibacter sp.]	Candidatus Jidaibacter sp.	87.4	87.4	0.25	1e-17	31.02	316	MCE2992954.1
Rickettsiales	hypothetical protein OTSGILL_0074 [Orientia tsutsugamushi str. Gilliam]	Orientia tsutsugamushi str. Gilliam	80.9	80.9	0.14	1e-16	43.14	168	KJV54313.1
Rickettsiales	hypothetical protein [Orientia chuto]	Orientia chuto	79.7	79.7	0.15	2e-16	39.29	148	WP_232296882.1
Rickettsiales	hypothetical protein [Wolbachia endosymbiont of Oedothorax gibbosus]	Wolbachia endosymbiont of Oedothorax gibbosus	83.6	83.6	0.53	1e-15	24.28	603	WP_250296451.1
Rickettsiales	hypothetical protein RHORCCE3_0636 [Rickettsia hoogstraalii str. RCCE3]	Rickettsia hoogstraalii str. RCCE3	65.5	65.5	0.07	2e-12	62.75	63	KJV81448.1
Rickettsiales	hypothetical protein RAMDARK_1824 [Rickettsia amblyommatis str. Darkwater]	Rickettsia amblyommatis str. Darkwater	64.7	64.7	0.04	3e-12	82.35	46	KJV99103.1
Rickettsiales	hypothetical protein OTSGILL_2644 [Orientia tsutsugamushi str. Gilliam]	Orientia tsutsugamushi str. Gilliam	63.5	63.5	0.15	3e-11	37.61	105	KJV50964.1
Rickettsiales	hypothetical protein [Wolbachia endosymbiont of Cylisticus convexus]	Wolbachia endosymbiont of Cylisticus convexus	69.7	69.7	0.49	4e-11	22.27	702	WP_179947460.1
Rickettsiales	TPA: hypothetical protein [Rickettsia endosymbiont of Pyrocoelia pectoralis]	Rickettsia endosymbiont of Pyrocoelia pectoralis	64.7	64.7	0.22	5e-11	29.17	169	HJD55479.1
Rickettsiales	hypothetical protein [Rickettsiales bacterium]	Rickettsiales bacterium	63.5	63.5	0.18	6e-10	28.32	262	MBN8522782.1
Rickettsiales	hypothetical protein RAMDARK_1826 [Rickettsia amblyommatis str. Darkwater]	Rickettsia amblyommatis str. Darkwater	58.2	58.2	0.07	7e-10	55.77	58	KJV99105.1
Rickettsiales	hypothetical protein [Rickettsiales bacterium]	Rickettsiales bacterium	62.8	62.8	0.18	1e-09	26.9	260	MBU6184122.1
Rickettsiales	TPA: hypothetical protein [Rickettsia endosymbiont of Columbicola hoogstraali]	Rickettsia endosymbiont of Columbicola hoogstraali	57	57	0.08	2e-09	45.76	58	HJD61687.1
Rickettsiales	hypothetical protein [Rickettsiaceae bacterium]	Rickettsiaceae bacterium	58.5	58.5	0.13	3e-09	34.62	127	MCE2730472.1
Rickettsiales	hypothetical protein LF888_03025 [Candidatus Megaira endosymbiont of Mesostigma viride]	Candidatus Megaira endosymbiont of Mesostigma viride	58.5	58.5	0.13	3e-09	34.62	124	UCM94663.1
Rickettsiales	TPA: hypothetical protein [Rickettsia endosymbiont of Sericostoma sp.]	Rickettsia endosymbiont of Sericostoma sp.	56.6	56.6	0.1	2e-08	38.16	137	HJD64454.1
Rickettsiales	TPA: hypothetical protein [Rickettsia endosymbiont of Columbicola hoogstraali]	Rickettsia endosymbiont of Columbicola hoogstraali	53.9	53.9	0.09	5e-08	42.31	93	HJD61686.1
Rickettsiales	TPA: hypothetical protein [Rickettsia endosymbiont of Columbicola hoogstraali]	Rickettsia endosymbiont of Columbicola hoogstraali	40.4	40.4	0.06	0.001	43.48	47	HJD61685.1
Rickettsiales	hypothetical protein [Wolbachia endosymbiont of Folsomia candida]	Wolbachia endosymbiont of Folsomia candida	40.4	40.4	0.07	0.05	41.51	752	WP_110409711.1
Alph (no Rick)	hypothetical protein BGO27_05945 [Alphaproteobacteria bacterium 33-17]	Alphaproteobacteria bacterium 33-17	287	287	0.49	3e-83	42.28	759	OJV12259.1
Alph (no Rick)	hypothetical protein [Alphaproteobacteria bacterium]	Alphaproteobacteria bacterium	287	287	0.49	3e-83	42.28	759	MBN9543417.1
Alph (no Rick)	hypothetical protein BGO27_05950 [Alphaproteobacteria bacterium 33-17]	Alphaproteobacteria bacterium 33-17	187	187	0.4	2e-47	34.45	658	OJV12260.1
Alph (no Rick)	hypothetical protein [Alphaproteobacteria bacterium]	Alphaproteobacteria bacterium	183	183	0.4	5e-47	34.11	542	MBN9542812.1
Alph (no Rick)	hypothetical protein BGO27_02255 [Alphaproteobacteria bacterium 33-17]	Alphaproteobacteria bacterium 33-17	148	196	0.47	6e-34	31.11	828	OJV15312.1
Alph (no Rick)	hypothetical protein [Alphaproteobacteria bacterium]	Alphaproteobacteria bacterium	140	187	0.45	3e-32	30.72	549	MBN9543137.1
Alph (no Rick)	hypothetical protein [Alphaproteobacteria bacterium]	Alphaproteobacteria bacterium	65.5	65.5	0.18	1e-08	28.9	262	MBM3466882.1
Alph (no Rick)	hypothetical protein [Alphaproteobacteria bacterium]	Alphaproteobacteria bacterium	62.8	62.8	0.18	9e-08	26.9	260	NBU53111.1
Alph (no Rick)	hypothetical protein [Alphaproteobacteria bacterium]	Alphaproteobacteria bacterium	58.5	58.5	0.13	3e-07	34.62	124	NDA90342.1
Prot (no Alph)	hypothetical protein [Gammaproteobacteria bacterium]	Gammaproteobacteria bacterium	130	130	0.48	2e-28	28.91	527	MBU0743913.1
Prot (no Alph)	ankyrin repeat domain-containing protein [Gammaproteobacteria bacterium]	Gammaproteobacteria bacterium	48.5	48.5	0.27	0.039	28.16	624	MBI2790369.1
Bact (no Prot)	hypothetical protein [Sphingobacteriia bacterium]	Sphingobacteriia bacterium	266	266	0.48	1e-75	38.8	671	MBN8827834.1
Bact (no Prot)	hypothetical protein EOO42_14370 [Flavobacteriales bacterium]	Flavobacteriales bacterium	55.8	55.8	0.22	3e-05	26.95	175	RYF19449.1

## Sheet: Risk-2
Database	Description	Scientific Name	Max Score	Total Score	Query Cover	E value	Per. ident	Acc. Len	Accession
1	hypothetical protein [Rickettsia africae]	Rickettsia africae	809	809	1	0	78.79	513	WP_012719811.1
1	hypothetical protein [Rickettsia akari]	Rickettsia akari	792	792	1	0	78.02	513	WP_012149702.1
1	hypothetical protein [Rickettsia amblyommatis]	Rickettsia amblyommatis	38.9	38.9	0.41	0.019	22.37	705	WP_053350902.1
1	hypothetical protein [Rickettsia amblyommatis]	Rickettsia amblyommatis	38.9	38.9	0.41	0.019	22.37	705	WP_045800173.1
1	hypothetical protein [Rickettsia amblyommatis]	Rickettsia amblyommatis	38.9	38.9	0.41	0.017	22.37	705	WP_014391858.1
1	hypothetical protein APHACPA_1411 [Rickettsia amblyommatis str. Ac/Pa]	Rickettsia amblyommatis str. Ac/Pa	264	264	0.32	1e-86	78.18	163	KJV62386.1
1	putative delta-aminolevulinic acid dehydratase [Rickettsia amblyommatis str. Ac/Pa]	Rickettsia amblyommatis str. Ac/Pa	180	180	0.18	7e-55	91.4	101	KJV62385.1
1	putative delta-aminolevulinic acid dehydratase [Rickettsia amblyommatis str. Darkwater]	Rickettsia amblyommatis str. Darkwater	65.1	65.1	0.05	3e-13	90	38	KJV91397.1
1	hypothetical protein MCE_05195 [Rickettsia amblyommatis str. GAT-30V]	Rickettsia amblyommatis str. GAT-30V	134	134	0.25	5e-37	60.77	129	AFC69900.1
1	hypothetical protein [Rickettsia argasii]	Rickettsia argasii	810	810	1	0	78.99	513	WP_045805867.1
1	hypothetical protein [Rickettsia asembonensis]	Rickettsia asembonensis	759	884	1	0	79.28	582	WP_041079479.1
1	hypothetical protein [Rickettsia asiatica]	Rickettsia asiatica	777	777	1	0	78.02	512	WP_147142835.1
1	hypothetical protein [Rickettsia australis]	Rickettsia australis	808	808	1	0	78.6	513	WP_014412639.1
1	hypothetical protein [Rickettsia bellii]	Rickettsia bellii	604	604	0.96	0	62.53	507	WP_045799599.1
1	hypothetical protein [Rickettsia bellii]	Rickettsia bellii	598	598	0.96	0	62.12	507	WP_045798917.1
1	hypothetical protein [Rickettsia bellii]	Rickettsia bellii	603	603	0.96	0	62.53	531	WP_012151874.1
1	hypothetical protein [Rickettsia bellii]	Rickettsia bellii	602	602	0.96	0	62.53	497	WP_011477581.1
1	hypothetical protein [Rickettsia canadensis]	Rickettsia canadensis	766	766	0.98	0	75.59	523	WP_014363838.1
1	hypothetical protein [Rickettsia canadensis]	Rickettsia canadensis	768	768	0.98	0	75.69	521	WP_012148601.1
1	hypothetical protein [Rickettsia conorii]	Rickettsia conorii	809	809	1	0	79.42	514	WP_077181580.1
1	hypothetical protein [Rickettsia conorii]	Rickettsia conorii raoultii	813	813	1	0	79.61	514	WP_064463728.1
1	hypothetical protein [Rickettsia conorii]	Rickettsia conorii	809	809	1	0	78.99	513	WP_016945773.1
1	hypothetical protein [Rickettsia conorii]	Rickettsia conorii	808	808	1	0	78.99	513	WP_016926361.1
1	hypothetical protein [Rickettsia conorii]	Rickettsia conorii heilongjiangensis	811	811	1	0	78.99	513	WP_014014445.1
1	hypothetical protein [Rickettsia conorii]	Rickettsia conorii	810	810	1	0	79.18	513	WP_010977409.1
1	TPA: hypothetical protein [Rickettsia endosymbiont of Bembidion lapponicum]	Rickettsia endosymbiont of Bembidion lapponicum	600	600	0.95	0	62.35	501	HJD66959.1
1	TPA: hypothetical protein [Rickettsia endosymbiont of Bembidion nr. Transversale]	Rickettsia endosymbiont of Bembidion nr. Transversale	608	608	0.96	0	63.14	505	HJD66013.1
1	hypothetical protein [Rickettsia endosymbiont of Bryobia graminum]	Rickettsia endosymbiont of Bryobia graminum	363	363	0.73	2e-119	51.89	585	MCC8417152.1
1	Sca4 family protein [Rickettsia endosymbiont of Cimex lectularius]	Rickettsia endosymbiont of Cimex lectularius	376	376	0.72	3e-122	50.53	741	UCM92984.1
1	TPA: hypothetical protein [Rickettsia endosymbiont of Columbicola hoogstraali]	Rickettsia endosymbiont of Columbicola hoogstraali	614	614	0.95	0	63.47	489	HJD61773.1
1	Sca4 family protein [Rickettsia endosymbiont of Culicoides impunctatus]	Rickettsia endosymbiont of Culicoides impunctatus	359	359	0.72	1e-115	49.35	759	UCM86112.1
1	Sca4 family protein [Rickettsia endosymbiont of Culicoides newsteadi]	Rickettsia endosymbiont of Culicoides newsteadi	349	349	0.81	2e-111	45.88	788	WP_094648775.1
1	TPA: hypothetical protein [Rickettsia endosymbiont of Degeeriella rufa]	Rickettsia endosymbiont of Degeeriella rufa	607	607	0.95	0	62.86	507	HJD63321.1
1	hypothetical protein [Rickettsia endosymbiont of Eriopis connexa]	Rickettsia endosymbiont of Eriopis connexa	808	808	1	0	78.79	513	MCC8467167.1
1	hypothetical protein [Rickettsia endosymbiont of Glossina mortisans submortisans]	Rickettsia endosymbiont of Glossina mortisans submortisans	810	810	1	0	79.18	513	MCC8418320.1
1	Sca4 family protein [Rickettsia endosymbiont of Gnoriste bilineata]	Rickettsia endosymbiont of Gnoriste bilineata	358	358	0.68	3e-115	51.25	759	MCC8416029.1
1	hypothetical protein [Rickettsia endosymbiont of Graphium doson]	Rickettsia endosymbiont of Graphium doson	613	613	0.96	0	63.54	505	MCC8377989.1
1	hypothetical protein [Rickettsia endosymbiont of Ixodes pacificus]	Rickettsia endosymbiont of Ixodes pacificus	823	823	1	0	80.16	513	WP_045804144.1
1	delta-aminolevulinic acid dehydratase [Rickettsia endosymbiont of Ixodes scapularis]	Rickettsia endosymbiont of Ixodes scapularis	528	528	0.55	0	87.72	285	EER21963.1
1	delta-aminolevulinic acid dehydratase [Rickettsia endosymbiont of Ixodes scapularis]	Rickettsia endosymbiont of Ixodes scapularis	145	145	0.25	4e-41	62.88	132	EER21962.1
1	phosphatidylinositol 4-kinase [Rickettsia endosymbiont of Labidopullus appendiculatus]	Rickettsia endosymbiont of Labidopullus appendiculatus	42.4	42.4	0.28	0.002	25.85	700	MCC8484123.1
1	Sca4 family protein [Rickettsia endosymbiont of Labidopullus appendiculatus]	Rickettsia endosymbiont of Labidopullus appendiculatus	357	357	0.81	1e-114	46.71	760	MCC8483275.1
1	Sca4 family protein [Rickettsia endosymbiont of Labidopullus appendiculatus]	Rickettsia endosymbiont of Labidopullus appendiculatus	354	354	0.68	2e-113	51.53	796	MCC8398710.1
1	TPA: hypothetical protein [Rickettsia endosymbiont of Omalisus fontisbellaquei]	Rickettsia endosymbiont of Omalisus fontisbellaquei	806	806	1	0	79.07	515	HJD60327.1
1	Sca4 family protein [Rickettsia endosymbiont of Platyusa sonomae]	Rickettsia endosymbiont of Platyusa sonomae	359	359	0.72	1e-115	49.61	760	MCC8400065.1
1	hypothetical protein BG75_04485 [Rickettsia endosymbiont of Proechinophthirus fluctus]	Rickettsia endosymbiont of Proechinophthirus fluctus	799	799	1	0	78.02	513	KYP98589.1
1	Sca4 family protein [Rickettsia endosymbiont of Pseudomimeciton antennatum]	Rickettsia endosymbiont of Pseudomimeciton antennatum	359	359	0.69	3e-115	51.77	813	MCC8371988.1
1	hypothetical protein [Rickettsia endosymbiont of Sceptobius lativentris]	Rickettsia endosymbiont of Sceptobius lativentris	820	820	1	0	80.16	513	MCC8407073.1
1	TPA: phosphatidylinositol 4-kinase [Rickettsia endosymbiont of Sericostoma sp.]	Rickettsia endosymbiont of Sericostoma sp.	40	40	0.29	0.007	25.33	373	HJD64453.1
1	TPA: Sca4 family protein [Rickettsia endosymbiont of Sericostoma sp.]	Rickettsia endosymbiont of Sericostoma sp.	361	361	0.81	1e-117	46.71	661	HJD64426.1
1	TPA: phosphatidylinositol 4-kinase [Rickettsia endosymbiont of Sericostoma sp. HW-2014]	Rickettsia endosymbiont of Sericostoma sp. HW-2014	40.8	40.8	0.28	0.005	25.85	458	HJD57238.1
1	TPA: Sca4 family protein [Rickettsia endosymbiont of Sericostoma sp. HW-2014]	Rickettsia endosymbiont of Sericostoma sp. HW-2014	360	360	0.72	5e-117	49.6	658	HJD57046.1
1	hypothetical protein [Rickettsia endosymbiont of Stiretrus anchorago]	Rickettsia endosymbiont of Stiretrus anchorago	605	605	0.96	0	61.91	507	MCC8369858.1
1	unknown [Rickettsia felis URRWXCal2]	Rickettsia felis URRWXCal2	764	885	1	0	79.49	582	AAY61706.1
1	hypothetical protein [Rickettsia gravesii]	Rickettsia gravesii	816	816	1	0	79.77	513	WP_017442289.1
1	hypothetical protein [Rickettsia helvetica]	Rickettsia helvetica	775	775	1	0	77.63	512	WP_010422222.1
1	hypothetical protein [Rickettsia honei]	Rickettsia honei	815	815	1	0	79.57	513	WP_016917561.1
1	hypothetical protein [Rickettsia hoogstraalii]	Rickettsia hoogstraalii	816	816	1	0	79.77	513	WP_040255846.1
1	putative delta-aminolevulinic acid dehydratase [Rickettsia hoogstraalii str. RCCE3]	Rickettsia hoogstraalii str. RCCE3	812	812	1	0	79.38	513	KJV80376.1
1	hypothetical protein [Rickettsia japonica]	Rickettsia japonica	801	801	1	0	78.4	509	WP_014120876.1
1	hypothetical protein [Rickettsia massiliae]	Rickettsia massiliae	796	796	1	0	78.06	514	WP_012152918.1
1	hypothetical protein [Rickettsia monacensis]	Rickettsia monacensis	822	822	1	0	80.16	513	WP_023508123.1
1	hypothetical protein [Rickettsia montanensis]	Rickettsia montanensis	804	804	1	0	78.4	514	WP_014409318.1
1	hypothetical protein [Rickettsia parkeri]	Rickettsia parkeri	811	811	1	0	78.99	513	WP_146709204.1
1	hypothetical protein [Rickettsia parkeri]	Rickettsia parkeri	806	806	1	0	78.79	513	WP_014410813.1
1	hypothetical protein JRD95_00900 [Rickettsia parkeri]	Rickettsia parkeri	805	805	0.99	0	78.75	512	QWB86840.1
1	hypothetical protein [Rickettsia peacockii]	Rickettsia peacockii	330	330	0.69	1e-109	46.94	348	WP_012737744.1
1	hypothetical protein [Rickettsia peacockii]	Rickettsia peacockii	808	808	1	0	78.99	513	WP_012736405.1
1	hypothetical protein [Rickettsia philipii]	Rickettsia philipii	807	807	1	0	78.6	513	WP_014364808.1
1	hypothetical protein [Rickettsia prowazekii]	Rickettsia prowazekii	942	942	1	0	90.25	513	WP_004597824.1
1	hypothetical protein H374_5290 [Rickettsia prowazekii str. NMRC Madrid E]	Rickettsia prowazekii str. NMRC Madrid E	393	393	0.45	9e-136	84.75	236	AGJ01814.1
1	Delta-aminolevulinic acid dehydratase [Rickettsia prowazekii str. NMRC Madrid E]	Rickettsia prowazekii str. NMRC Madrid E	362	362	0.35	2e-124	96.11	180	AGJ01813.1
1	hypothetical protein [Rickettsia rhipicephali]	Rickettsia rhipicephali	803+D:I	803	1	0	78.64	514	WP_057700003.1
1	hypothetical protein [Rickettsia rhipicephali]	Rickettsia rhipicephali	808	808	1	0	78.83	514	WP_014408759.1
1	hypothetical protein [Rickettsia rickettsii]	Rickettsia rickettsii	806	806	1	0	78.6	513	WP_014363093.1
1	hypothetical protein [Rickettsia rickettsii]	Rickettsia rickettsii	805	805	1	0	78.21	513	WP_012150972.1
1	hypothetical protein [Rickettsia sibirica]	Rickettsia sibirica	814	814	1	0	79.38	513	WP_016770250.1
1	hypothetical protein [Rickettsia sibirica]	Rickettsia sibirica	807	807	1	0	78.29	515	WP_016728253.1
1	hypothetical protein [Rickettsia sibirica]	Rickettsia sibirica	809	809	1	0	78.49	515	WP_004998208.1
1	hypothetical protein [Rickettsia slovaca]	Rickettsia slovaca	810	810	1	0	79.18	513	WP_014273575.1
1	hypothetical protein [Rickettsia sp. Tenjiku01]	Rickettsia sp. Tenjiku01	804	804	0.99	0	78.75	512	WP_064428922.1
1	hypothetical protein [Rickettsia sp. TH2014]	Rickettsia sp. TH2014	807	807	1	0	78.99	513	WP_218460330.1
1	hypothetical protein [Rickettsia tamurae]	Rickettsia tamurae R. buchneri	806	806	1	0	78.6	513	WP_037214405.1
1	hypothetical protein [Rickettsia tamurae]	Rickettsia tamurae	816	816	1	0	79.77	513	WP_032138744.1
1	hypothetical protein [Rickettsia tillamookensis]	Rickettsia tillamookensis	815	815	1	0	79.57	513	WP_202068464.1
1	hypothetical protein [Rickettsia typhi]	Rickettsia typhi	1036	1036	1	0	100	511	WP_011190977.1
1	hypothetical protein [spotted fever group]	spotted fever group	788	788	1	0	77.86	514	WP_014365692.1
1	hypothetical protein [unclassified Rickettsia]	unclassified Rickettsia	605	605	0.96	0	62.12	507	WP_016948486.1
2	hypothetical protein [Orientia chuto]	Orientia chuto	40	40	0.24	0.0002	24.8	610	WP_045797131.1
2	hypothetical protein [Orientia tsutsugamushi]	Orientia tsutsugamushi	46.6	46.6	0.35	2e-06	24.62	663	WP_011944939.1
2	hypothetical protein [Orientia tsutsugamushi]	Orientia tsutsugamushi	42	42	0.3	4e-05	24.53	622	WP_011944677.1
2	hypothetical protein [Orientia tsutsugamushi]	Orientia tsutsugamushi	37	37	0.31	0.002	22.36	599	WP_011944235.1
2	Sca4 family protein [Candidatus Megaira endosymbiont of Mesostigma viride]	Candidatus Megaira endosymbiont of Mesostigma viride	308	308	0.71	6e-96	45.19	869	UCM94396.1
2	hypothetical protein [Rickettsiaceae bacterium]	Rickettsiaceae bacterium 49624_E59	293	293	0.62	1e-95	47.62	347	MCE2730836.1
2	hypothetical protein [Candidatus Megaira endosymbiont of Carteria cerasiformis]	Candidatus Megaira endosymbiont of Carteria cerasiformis	216	216	0.42	1e-67	51.07	243	WP_223939634.1
2	hypothetical protein [Rickettsiaceae bacterium]	Rickettsiaceae bacterium 49624_E59	142	142	0.7	2e-36	31	663	MCE2730981.1
2	Sca4 family protein [Candidatus Megaira endosymbiont of Mesostigma viride]	Candidatus Megaira endosymbiont of Mesostigma viride	143	143	0.7	3e-36	30.81	1391	UCM94616.1
2	hypothetical protein [Candidatus Megaira endosymbiont of Carteria cerasiformis]	Candidatus Megaira endosymbiont of Carteria cerasiformis	126	126	0.72	8e-31	29.29	1086	WP_223939632.1
2	hypothetical protein [Rickettsiaceae bacterium]	Rickettsiaceae bacterium MGR_bin156	120	120	0.7	4e-29	29.17	776	MBA2628750.1
2	hypothetical protein [Rickettsiaceae bacterium]	Rickettsiaceae bacterium co.spades.CONCOCT.1kb_119	112	112	0.68	2e-26	28.15	568	MBY0533381.1
2	hypothetical protein [Rickettsiaceae bacterium]	Rickettsiaceae bacterium DT_105	74.3	74.3	0.66	4e-14	23.77	785	NRB10809.1
3	hypothetical protein [Rickettsiales bacterium]	Rickettsiales bacterium UWPOB_RICK1	309	309	0.71	7e-99	44.68	531	MBN8523635.1
3	hypothetical protein [Rickettsiales bacterium]	Rickettsiales bacterium UWPOB_RICK1	142	142	0.7	3e-35	32.49	1419	MBN8523153.1
3	hypothetical protein [Rickettsiales bacterium]	Rickettsiales bacterium REEB450	135	135	0.69	3e-33	31.12	1004	MBU6184742.1
3	hypothetical protein [Rickettsiales bacterium]	Rickettsiales bacterium UWPOB_RICK2	126	126	0.69	3e-30	30.79	980	MBN8512064.1
3	hypothetical protein NOVO_03985 [Rickettsiales bacterium Ac37b]	Rickettsiales bacterium Ac37b	118	118	0.69	3e-28	28.53	426	AIL65180.1
4	hypothetical protein [Candidatus Bandiella numerosa]	Candidatus Bandiella numerosa	173	173	0.49	6e-50	42.91	248	WP_236870133.1
4	hypothetical protein [Candidatus Midichloria mitochondrii]	Candidatus Midichloria mitochondrii	172	172	0.6	8e-47	34.37	566	WP_013951706.1
4	hypothetical protein [Candidatus Jidaibacter acanthamoeba]	Candidatus Jidaibacter acanthamoeba	172	172	0.76	1e-46	33.73	590	WP_039459340.1
	BlastP databases
	1 = Rickettsia									SWA-PIK
	2 = Rickettsiaceae (minus Rickettsia)									pseudogene
	3 = Rickettsiales (minus Rickettsiaceae, Anaplasmataceae and Midichloriaceae)								red text	Risk1!
	4 = Anaplasmataceae and Midichloriaceae
Database	Description	Scientific Name	Max Score	Total Score	Query Cover	E value	Per. ident	Acc. Len	Accession
Rickettsiales	hypothetical protein [Rickettsia typhi]	Rickettsia typhi	1036	1036	1	0	100	511	WP_011190977.1
Rickettsiales	hypothetical protein [Rickettsia prowazekii]	Rickettsia prowazekii	942	942	1	0	90.25	513	WP_004597824.1
Rickettsiales	hypothetical protein [Rickettsia endosymbiont of Ixodes pacificus]	Rickettsia endosymbiont of Ixodes pacificus	823	823	1	0	80.16	513	WP_045804144.1
Rickettsiales	hypothetical protein [Rickettsia monacensis]	Rickettsia monacensis	822	822	1	0	80.16	513	WP_023508123.1
Rickettsiales	hypothetical protein [Rickettsia endosymbiont of Sceptobius lativentris]	Rickettsia endosymbiont of Sceptobius lativentris	820	820	1	0	80.16	513	MCC8407073.1
Rickettsiales	hypothetical protein [Rickettsia tamurae]	Rickettsia tamurae	816	816	1	0	79.77	513	WP_032138744.1
Rickettsiales	hypothetical protein [Rickettsia gravesii]	Rickettsia gravesii	816	816	1	0	79.77	513	WP_017442289.1
Rickettsiales	hypothetical protein [Rickettsia hoogstraalii]	Rickettsia hoogstraalii	816	816	1	0	79.77	513	WP_040255846.1
Rickettsiales	hypothetical protein [Rickettsia honei]	Rickettsia honei	815	815	1	0	79.57	513	WP_016917561.1
Rickettsiales	hypothetical protein [Rickettsia tillamookensis]	Rickettsia tillamookensis	815	815	1	0	79.57	513	WP_202068464.1
Rickettsiales	hypothetical protein [Rickettsia sibirica]	Rickettsia sibirica	814	814	1	0	79.38	513	WP_016770250.1
Rickettsiales	hypothetical protein [Rickettsia conorii]	Rickettsia conorii	813	813	1	0	79.61	514	WP_064463728.1
Rickettsiales	putative delta-aminolevulinic acid dehydratase [Rickettsia hoogstraalii str. RCCE3]	Rickettsia hoogstraalii str. RCCE3	812	812	1	0	79.38	513	KJV80376.1
Rickettsiales	hypothetical protein [Rickettsia conorii]	Rickettsia conorii	811	811	1	0	78.99	513	WP_014014445.1
Rickettsiales	hypothetical protein [Rickettsia parkeri]	Rickettsia parkeri	811	811	1	0	78.99	513	WP_146709204.1
Rickettsiales	hypothetical protein [Rickettsia argasii]	Rickettsia argasii	810	810	1	0	78.99	513	WP_045805867.1
Rickettsiales	hypothetical protein [Rickettsia endosymbiont of Glossina mortisans submortisans]	Rickettsia endosymbiont of Glossina mortisans submortisans	810	810	1	0	79.18	513	MCC8418320.1
Rickettsiales	hypothetical protein [Rickettsia slovaca]	Rickettsia slovaca	810	810	1	0	79.18	513	WP_014273575.1
Rickettsiales	hypothetical protein [Rickettsia conorii]	Rickettsia conorii	810	810	1	0	79.18	513	WP_010977409.1
Rickettsiales	hypothetical protein [Rickettsia conorii]	Rickettsia conorii	809	809	1	0	79.42	514	WP_077181580.1
Rickettsiales	hypothetical protein [Rickettsia sibirica]	Rickettsia sibirica	809	809	1	0	78.49	515	WP_004998208.1
Rickettsiales	hypothetical protein [Rickettsia africae]	Rickettsia africae	809	809	1	0	78.79	513	WP_012719811.1
Rickettsiales	hypothetical protein [Rickettsia conorii]	Rickettsia conorii	809	809	1	0	78.99	513	WP_016945773.1
Rickettsiales	hypothetical protein [Rickettsia peacockii]	Rickettsia peacockii	808	808	1	0	78.99	513	WP_012736405.1
Rickettsiales	hypothetical protein [Rickettsia conorii]	Rickettsia conorii	808	808	1	0	78.99	513	WP_016926361.1
Rickettsiales	hypothetical protein [Rickettsia endosymbiont of Eriopis connexa]	Rickettsia endosymbiont of Eriopis connexa	808	808	1	0	78.79	513	MCC8467167.1
Rickettsiales	hypothetical protein [Rickettsia australis]	Rickettsia australis	808	808	1	0	78.6	513	WP_014412639.1
Rickettsiales	hypothetical protein [Rickettsia rhipicephali]	Rickettsia rhipicephali	808	808	1	0	78.83	514	WP_014408759.1
Rickettsiales	hypothetical protein [Rickettsia sp. TH2014]	Rickettsia sp. TH2014	807	807	1	0	78.99	513	WP_218460330.1
Rickettsiales	hypothetical protein [Rickettsia sibirica]	Rickettsia sibirica	807	807	1	0	78.29	515	WP_016728253.1
Rickettsiales	hypothetical protein [Rickettsia philipii]	Rickettsia philipii	807	807	1	0	78.6	513	WP_014364808.1
Rickettsiales	TPA: hypothetical protein [Rickettsia endosymbiont of Omalisus fontisbellaquei]	Rickettsia endosymbiont of Omalisus fontisbellaquei	806	806	1	0	79.07	515	HJD60327.1
Rickettsiales	hypothetical protein [Rickettsia rickettsii]	Rickettsia rickettsii	806	806	1	0	78.6	513	WP_014363093.1
Rickettsiales	hypothetical protein [Rickettsia parkeri]	Rickettsia parkeri	806	806	1	0	78.79	513	WP_014410813.1
Rickettsiales	hypothetical protein [Rickettsia tamurae]	Rickettsia tamurae	806	806	1	0	78.6	513	WP_037214405.1
Rickettsiales	hypothetical protein [Rickettsia rickettsii]	Rickettsia rickettsii	805	805	1	0	78.21	513	WP_012150972.1
Rickettsiales	hypothetical protein JRD95_00900 [Rickettsia parkeri]	Rickettsia parkeri	805	805	0.99	0	78.75	512	QWB86840.1
Rickettsiales	hypothetical protein [Rickettsia sp. Tenjiku01]	Rickettsia sp. Tenjiku01	804	804	0.99	0	78.75	512	WP_064428922.1
Rickettsiales	hypothetical protein [Rickettsia montanensis]	Rickettsia montanensis	804	804	1	0	78.4	514	WP_014409318.1
Rickettsiales	hypothetical protein [Rickettsia rhipicephali]	Rickettsia rhipicephali	803	803	1	0	78.64	514	WP_057700003.1
Rickettsiales	hypothetical protein [Rickettsia japonica]	Rickettsia japonica	801	801	1	0	78.4	509	WP_014120876.1
Rickettsiales	hypothetical protein [Rickettsia endosymbiont of Proechinophthirus fluctus]	Rickettsia endosymbiont of Proechinophthirus fluctus	799	799	1	0	78.02	513	WP_062811884.1
Rickettsiales	hypothetical protein [Rickettsia massiliae]	Rickettsia massiliae	796	796	1	0	78.06	514	WP_012152918.1
Rickettsiales	hypothetical protein [Rickettsia akari]	Rickettsia akari	792	792	1	0	78.02	513	WP_012149702.1
Rickettsiales	hypothetical protein [spotted fever group]	spotted fever group	788	788	1	0	77.86	514	WP_014365692.1
Rickettsiales	hypothetical protein [Rickettsia asiatica]	Rickettsia asiatica	777	777	1	0	78.02	512	WP_147142835.1
Rickettsiales	hypothetical protein [Rickettsia helvetica]	Rickettsia helvetica	775	775	1	0	77.63	512	WP_010422222.1
Rickettsiales	hypothetical protein [Rickettsia canadensis]	Rickettsia canadensis	768	768	0.98	0	75.69	521	WP_012148601.1
Rickettsiales	hypothetical protein [Rickettsia canadensis]	Rickettsia canadensis	766	766	0.98	0	75.59	523	WP_014363838.1
Rickettsiales	unknown [Rickettsia felis URRWXCal2]	Rickettsia felis URRWXCal2	764	885	1	0	79.49	582	AAY61706.1
Rickettsiales	hypothetical protein [Rickettsia asembonensis]	Rickettsia asembonensis	759	884	1	0	79.28	582	WP_041079479.1
Rickettsiales	TPA: hypothetical protein [Rickettsia endosymbiont of Columbicola hoogstraali]	Rickettsia endosymbiont of Columbicola hoogstraali	614	614	0.95	0	63.47	489	HJD61773.1
Rickettsiales	hypothetical protein [Rickettsia endosymbiont of Graphium doson]	Rickettsia endosymbiont of Graphium doson	613	613	0.96	0	63.54	505	MCC8377989.1
Rickettsiales	TPA: hypothetical protein [Rickettsia endosymbiont of Bembidion nr. Transversale]	Rickettsia endosymbiont of Bembidion nr. Transversale	608	608	0.96	0	63.14	505	HJD66013.1
Rickettsiales	TPA: hypothetical protein [Rickettsia endosymbiont of Degeeriella rufa]	Rickettsia endosymbiont of Degeeriella rufa	607	607	0.95	0	62.86	507	HJD63321.1
Rickettsiales	hypothetical protein [Rickettsia endosymbiont of Stiretrus anchorago]	Rickettsia endosymbiont of Stiretrus anchorago	605	605	0.96	0	61.91	507	MCC8369858.1
Rickettsiales	hypothetical protein [unclassified Rickettsia]	unclassified Rickettsia	605	605	0.96	0	62.12	507	WP_016948486.1
Rickettsiales	hypothetical protein [Rickettsia bellii]	Rickettsia bellii	604	604	0.96	0	62.53	507	WP_045799599.1
Rickettsiales	hypothetical protein [Rickettsia bellii]	Rickettsia bellii	603	603	0.96	0	62.53	531	WP_012151874.1
Rickettsiales	hypothetical protein [Rickettsia bellii]	Rickettsia bellii	602	602	0.96	0	62.53	497	WP_011477581.1
Rickettsiales	TPA: hypothetical protein [Rickettsia endosymbiont of Bembidion lapponicum]	Rickettsia endosymbiont of Bembidion lapponicum	600	600	0.95	0	62.35	501	HJD66959.1
Rickettsiales	hypothetical protein [Rickettsia bellii]	Rickettsia bellii	598	598	0.96	0	62.12	507	WP_045798917.1
Rickettsiales	delta-aminolevulinic acid dehydratase [Rickettsia endosymbiont of Ixodes scapularis]	Rickettsia endosymbiont of Ixodes scapularis	528	528	0.55	0	87.72	285	EER21963.1
Rickettsiales	Sca4 family protein [Rickettsia endosymbiont of Ceutorhynchus assimilis]	Rickettsia endosymbiont of Ceutorhynchus assimilis	502	502	0.78	5e-171	61.61	720	WP_253308550.1
Rickettsiales	hypothetical protein H374_5290 [Rickettsia prowazekii str. NMRC Madrid E]	Rickettsia prowazekii str. NMRC Madrid E	393	393	0.45	4e-135	84.75	236	AGJ01814.1
Rickettsiales	Delta-aminolevulinic acid dehydratase [Rickettsia prowazekii str. NMRC Madrid E]	Rickettsia prowazekii str. NMRC Madrid E	362	362	0.35	7e-124	96.11	180	AGJ01813.1
Rickettsiales	Sca4 family protein [Rickettsia endosymbiont of Cimex lectularius]	Rickettsia endosymbiont of Cimex lectularius	376	376	0.72	1e-121	50.53	741	UCM92984.1
Rickettsiales	hypothetical protein [Rickettsia endosymbiont of Bryobia graminum]	Rickettsia endosymbiont of Bryobia graminum	363	363	0.73	1e-118	51.89	585	MCC8417152.1
Rickettsiales	TPA: Sca4 family protein [Rickettsia endosymbiont of Sericostoma sp.]	Rickettsia endosymbiont of Sericostoma sp.	361	361	0.81	6e-117	46.71	661	HJD64426.1
Rickettsiales	TPA: Sca4 family protein [Rickettsia endosymbiont of Sericostoma sp. HW-2014]	Rickettsia endosymbiont of Sericostoma sp. HW-2014	360	360	0.72	2e-116	49.6	658	HJD57046.1
Rickettsiales	Sca4 family protein [Rickettsia endosymbiont of Oedothorax gibbosus]	Rickettsia endosymbiont of Oedothorax gibbosus	360	360	0.72	1e-115	49.61	757	WP_250311784.1
Rickettsiales	Sca4 family protein [Rickettsia endosymbiont of Platyusa sonomae]	Rickettsia endosymbiont of Platyusa sonomae	359	359	0.72	5e-115	49.61	760	MCC8400065.1
Rickettsiales	Sca4 family protein [Rickettsia endosymbiont of Culicoides impunctatus]	Rickettsia endosymbiont of Culicoides impunctatus	359	359	0.72	6e-115	49.35	759	UCM86112.1
Rickettsiales	Sca4 family protein [Rickettsia endosymbiont of Gnoriste bilineata]	Rickettsia endosymbiont of Gnoriste bilineata	358	358	0.68	2e-114	51.25	759	MCC8416029.1
Rickettsiales	Sca4 family protein [Rickettsia endosymbiont of Pseudomimeciton antennatum]	Rickettsia endosymbiont of Pseudomimeciton antennatum	359	359	0.69	2e-114	51.77	813	MCC8371988.1
Rickettsiales	Sca4 family protein [Rickettsia endosymbiont of Labidopullus appendiculatus]	Rickettsia endosymbiont of Labidopullus appendiculatus	357	357	0.81	5e-114	46.71	760	MCC8483275.1
Rickettsiales	Sca4 family protein [Rickettsia endosymbiont of Labidopullus appendiculatus]	Rickettsia endosymbiont of Labidopullus appendiculatus	354	354	0.68	1e-112	51.53	796	MCC8398710.1
Rickettsiales	Sca4 family protein [Rickettsia endosymbiont of Culicoides newsteadi]	Rickettsia endosymbiont of Culicoides newsteadi	349	349	0.81	1e-110	45.88	788	WP_094648775.1
Rickettsiales	hypothetical protein [Rickettsia peacockii]	Rickettsia peacockii	330	330	0.69	7e-109	46.94	348	WP_012737744.1
Rickettsiales	hypothetical protein [Rickettsiales bacterium]	Rickettsiales bacterium	309	309	0.71	3e-98	44.68	531	MBN8523635.1
Rickettsiales	Sca4 family protein [Candidatus Megaira endosymbiont of Mesostigma viride]	Candidatus Megaira endosymbiont of Mesostigma viride	308	308	0.71	1e-94	45.19	869	UCM94396.1
Rickettsiales	hypothetical protein [Rickettsiaceae bacterium]	Rickettsiaceae bacterium	293	293	0.62	2e-94	47.62	347	MCE2730836.1
Rickettsiales	hypothetical protein APHACPA_1411 [Rickettsia amblyommatis str. Ac/Pa]	Rickettsia amblyommatis str. Ac/Pa	264	264	0.32	6e-86	78.18	163	KJV62386.1
Rickettsiales	hypothetical protein [Candidatus Megaira endosymbiont of Carteria cerasiformis]	Candidatus Megaira endosymbiont of Carteria cerasiformis	216	216	0.42	3e-66	51.07	243	WP_223939634.1
Rickettsiales	putative delta-aminolevulinic acid dehydratase [Rickettsia amblyommatis str. Ac/Pa]	Rickettsia amblyommatis str. Ac/Pa	180	180	0.18	3e-54	91.4	101	KJV62385.1
Rickettsiales	hypothetical protein [Candidatus Bandiella numerosa]	Candidatus Bandiella numerosa	173	173	0.49	2e-49	42.91	248	WP_236870133.1
Rickettsiales	hypothetical protein [Candidatus Midichloria mitochondrii]	Candidatus Midichloria mitochondrii	172	172	0.6	2e-46	34.37	566	WP_013951706.1
Rickettsiales	hypothetical protein [Candidatus Jidaibacter acanthamoeba]	Candidatus Jidaibacter acanthamoeba	172	172	0.76	3e-46	33.73	590	WP_039459340.1
Rickettsiales	delta-aminolevulinic acid dehydratase [Rickettsia endosymbiont of Ixodes scapularis]	Rickettsia endosymbiont of Ixodes scapularis	145	145	0.25	2e-40	62.88	132	EER21962.1
Rickettsiales	hypothetical protein MCE_05195 [Rickettsia amblyommatis str. GAT-30V]	Rickettsia amblyommatis str. GAT-30V	134	134	0.25	2e-36	60.77	129	AFC69900.1
Rickettsiales	hypothetical protein [Rickettsiaceae bacterium]	Rickettsiaceae bacterium	142	142	0.7	4e-35	31	663	MCE2730981.1
Rickettsiales	Sca4 family protein [Candidatus Megaira endosymbiont of Mesostigma viride]	Candidatus Megaira endosymbiont of Mesostigma viride	143	143	0.7	5e-35	30.81	1391	UCM94616.1
Rickettsiales	hypothetical protein [Rickettsiales bacterium]	Rickettsiales bacterium	142	142	0.7	1e-34	32.49	1419	MBN8523153.1
Rickettsiales	hypothetical protein [Rickettsiales bacterium]	Rickettsiales bacterium	135	135	0.69	1e-32	31.12	1004	MBU6184742.1
Rickettsiales	hypothetical protein [Rickettsiales bacterium]	Rickettsiales bacterium	126	126	0.69	1e-29	30.79	980	MBN8512064.1
Rickettsiales	hypothetical protein [Candidatus Megaira endosymbiont of Carteria cerasiformis]	Candidatus Megaira endosymbiont of Carteria cerasiformis	126	126	0.72	2e-29	29.29	1086	WP_223939632.1
Rickettsiales	hypothetical protein [Rickettsiaceae bacterium]	Rickettsiaceae bacterium	120	120	0.7	9e-28	29.17	776	MBA2628750.1
Rickettsiales	hypothetical protein NOVO_03985 [Rickettsiales bacterium Ac37b]	Rickettsiales bacterium Ac37b	118	118	0.69	1e-27	28.53	426	AIL65180.1
Rickettsiales	hypothetical protein [Rickettsiaceae bacterium]	Rickettsiaceae bacterium	112	112	0.68	4e-25	28.15	568	MBY0533381.1
Rickettsiales	hypothetical protein [Rickettsiaceae bacterium]	Rickettsiaceae bacterium	74.3	74.3	0.66	7e-13	23.77	785	NRB10809.1
Rickettsiales	putative delta-aminolevulinic acid dehydratase [Rickettsia amblyommatis str. Darkwater]	Rickettsia amblyommatis str. Darkwater	65.1	65.1	0.05	1e-12	90	38	KJV91397.1
Rickettsiales	hypothetical protein OTSSIDO_0225 [Orientia tsutsugamushi str. Sido]	Orientia tsutsugamushi str. Sido	42	42	0.3	0.009	24.53	622	KJW04481.1
Rickettsiales	TPA: phosphatidylinositol 4-kinase [Rickettsia endosymbiont of Sericostoma sp. HW-2014]	Rickettsia endosymbiont of Sericostoma sp. HW-2014	40.8	40.8	0.28	0.021	25.85	458	HJD57238.1
Rickettsiales	TPA: phosphatidylinositol 4-kinase [Rickettsia endosymbiont of Sericostoma sp.]	Rickettsia endosymbiont of Sericostoma sp.	40	40	0.29	0.033	25.33	373	HJD64453.1
Rickettsiales	hypothetical protein [Orientia chuto]	Orientia chuto	40	40	0.24	0.037	24.8	610	WP_045797131.1
Alph (no Rick)	hypothetical protein [Alphaproteobacteria bacterium]	Alphaproteobacteria bacterium	305	305	0.71	3e-96	45.19	422	NBY34722.1
Alph (no Rick)	hypothetical protein [Alphaproteobacteria bacterium]	Alphaproteobacteria bacterium	299	299	0.71	2e-93	43.64	463	MBM3467326.1
Alph (no Rick)	hypothetical protein [Holosporaceae bacterium 'Namur']	Holosporaceae bacterium 'Namur'	165	165	0.76	1e-41	33.9	565	MBA8666481.1
Alph (no Rick)	hypothetical protein [endosymbiont of Acanthamoeba sp. UWC8]	endosymbiont of Acanthamoeba sp. UWC8	161	161	0.7	2e-40	34.66	569	WP_038539222.1
Alph (no Rick)	hypothetical protein [Alphaproteobacteria bacterium]	Alphaproteobacteria bacterium	137	137	0.72	5e-33	30.62	389	NDA90018.1
Alph (no Rick)	hypothetical protein [Alphaproteobacteria bacterium]	Alphaproteobacteria bacterium	135	135	0.7	1e-30	31.73	1003	MBM3467255.1
Alph (no Rick)	hypothetical protein [Alphaproteobacteria bacterium]	Alphaproteobacteria bacterium	115	115	0.48	5e-24	33.33	771	NDA90627.1
Alph (no Rick)	hypothetical protein [Alphaproteobacteria bacterium]	Alphaproteobacteria bacterium	92.8	92.8	0.42	7e-17	32.2	580	NDE19490.1
Prot (no Alph)	hypothetical protein A3F42_02985 [Gammaproteobacteria bacterium RIFCSPHIGHO2_12_FULL_37_34]	Gammaproteobacteria bacterium RIFCSPHIGHO2_12_FULL_37_34	177	177	0.8	3e-45	31.52	606	OGT41681.1
Prot (no Alph)	hypothetical protein A3F11_01725 [Gammaproteobacteria bacterium RIFCSPHIGHO2_12_FULL_37_14]	Gammaproteobacteria bacterium RIFCSPHIGHO2_12_FULL_37_14	150	150	0.79	1e-35	28.71	588	OGT35342.1
Prot (no Alph)	Sca4 family protein [Proteobacteria bacterium]	Proteobacteria bacterium	126	126	0.69	4e-27	30.79	980	MCA0254664.1
Prot (no Alph)	hypothetical protein [Legionella norrlandica]	Legionella norrlandica	112	112	0.58	2e-23	32.57	369	WP_035891013.1
Prot (no Alph)	hypothetical protein [Pigmentibacter ruber]	Pigmentibacter ruber	105	105	0.57	2e-20	29.49	677	WP_158996844.1
Prot (no Alph)	hypothetical protein [Silvanigrella aquatica]	Silvanigrella aquatica	95.5	95.5	0.57	4e-18	30.32	311	WP_148697832.1
Prot (no Alph)	hypothetical protein [Silvanigrella paludirubra]	Silvanigrella paludirubra	95.9	95.9	0.56	4e-18	29.18	335	WP_153421094.1
Prot (no Alph)	hypothetical protein [Fluviispira sanaruensis]	Fluviispira sanaruensis	93.6	93.6	0.55	2e-17	27.63	311	WP_130607149.1
Prot (no Alph)	hypothetical protein [Silvanigrella aquatica]	Silvanigrella aquatica	86.7	86.7	0.5	7e-15	29.75	360	WP_148698101.1
Prot (no Alph)	hypothetical protein [Fluviispira multicolorata]	Fluviispira multicolorata	84.3	84.3	0.42	2e-14	28.76	307	WP_152212159.1
Prot (no Alph)	anion permease [Legionella fairfieldensis]	Legionella fairfieldensis	72.4	72.4	0.33	1e-09	29.44	673	WP_028389252.1
Prot (no Alph)	hypothetical protein [Legionellaceae bacterium]	Legionellaceae bacterium	69.7	69.7	0.32	6e-09	31.11	676	MBJ15236.1
Prot (no Alph)	hypothetical protein [Legionella beliardensis]	Legionella beliardensis	68.2	68.2	0.34	2e-08	29.35	710	WP_115303439.1
Prot (no Alph)	hypothetical protein [Fluviispira sanaruensis]	Fluviispira sanaruensis	63.9	63.9	0.51	3e-07	25.53	382	WP_130610938.1
Prot (no Alph)	glycine zipper family protein [Legionella birminghamensis]	Legionella birminghamensis	63.9	63.9	0.34	5e-07	25.54	735	WP_058522593.1
Prot (no Alph)	glycine zipper family protein [Legionella sp. 16cNR16C]	Legionella sp. 16cNR16C	61.6	61.6	0.34	2e-06	24.19	729	WP_233013204.1
Prot (no Alph)	hypothetical protein [Legionella quinlivanii]	Legionella quinlivanii	61.2	61.2	0.34	3e-06	24.19	731	WP_112218955.1
Prot (no Alph)	hypothetical protein B1207_05345 [Legionella quinlivanii]	Legionella quinlivanii	61.2	61.2	0.34	3e-06	24.19	739	RAP37598.1
Prot (no Alph)	glycine zipper family protein [Legionella quinlivanii]	Legionella quinlivanii	60.8	60.8	0.34	4e-06	24.19	732	WP_065236118.1
Prot (no Alph)	hypothetical protein [Legionella genomosp. 1]	Legionella genomosp. 1	60.8	60.8	0.34	4e-06	24.19	737	WP_165483096.1
Prot (no Alph)	TPA: hypothetical protein [Legionellales bacterium]	Legionellales bacterium	55.8	55.8	0.18	2e-05	35.85	172	HCA89369.1
Bact (no Prot)	hypothetical protein ACD_60C00162G0006 [uncultured bacterium]	uncultured bacterium	142	142	0.7	2e-32	31.66	710	EKD53651.1

## Sheet: RARP-2
Query	Description	Scientific Name	Max Score	Total Score	Query Cover	E value	Per. ident	Acc. Len	Accession	Sm	FIG. 6 order	no. ANKs
RT0600	hypothetical protein [Rickettsia canadensis]	Rickettsia canadensis	275	275	0.88	5e-87	49.04	607	WP_014363745.1	11867.7	1	10
RT0600	hypothetical protein [Rickettsia canadensis]	Rickettsia canadensis	271	668	0.98	1e-85	47.76	581	WP_012148490.1	12684.1	2	9
RT0600	TPA: hypothetical protein [Rickettsia endosymbiont of Omalisus fontisbellaquei]	Rickettsia endosymbiont of Omalisus fontisbellaquei	333	333	0.99	2e-109	55.06	585	HJD59463.1	18151.6	3	9
RT0600	ankyrin repeat domain-containing protein [Rickettsia helvetica]	Rickettsia helvetica	427	427	0.99	8e-146	68.36	618	WP_010421909.1	28897.8	4	10
RT0600	hypothetical protein [Rickettsia asiatica]	Rickettsia asiatica	344	659	0.99	5e-114	66.67	562	WP_147143090.1	22705.1	5	8
RT0600	hypothetical protein [Rickettsia felis]	Rickettsia felis	191	1124	0.99	6e-56	61.68	475	WP_011270686.1	11663.1	6	5
RT0600	hypothetical protein [Rickettsia typhi]	Rickettsia typhi	635	635	1	0	92.24	640	WP_014419449.1	58572.4	7	11
RT0600	hypothetical protein [Rickettsia typhi]	Rickettsia typhi	650	650	1	0	100	612	WP_011191046.1	65000	8	10
RT0600	hypothetical protein [Rickettsia prowazekii]	Rickettsia prowazekii	465	553	0.99	4e-161	73.05	596	WP_062811911.1	33628.6	9	10
RT0600	hypothetical protein [Rickettsia prowazekii]	Rickettsia prowazekii	455	541	0.99	3e-157	71.56	596	WP_014411992.1	32234.2	10	10
RT0600	hypothetical protein [Rickettsia prowazekii]	Rickettsia prowazekii	385	473	0.99	4e-130	63.47	568	WP_010886335.1	24191.6	11	9
RT0600	hypothetical protein [Rickettsia prowazekii]	Rickettsia prowazekii	379	465	0.99	2e-127	62.57	568	WP_014411589.1	23476.9	12	9
RT0600	hypothetical protein [Rickettsia prowazekii]	Rickettsia prowazekii	363	446	0.99	1e-121	61.08	568	WP_015508376.1	21950.3	13	9
RT0600	hypothetical protein [Rickettsia prowazekii]	Rickettsia prowazekii	335	751	0.99	1e-110	64.36	540	WP_014411752.1	21345	14	8
RT0600	hypothetical protein [Rickettsia conorii]	Rickettsia conorii	236	881	0.94	1e-72	63.32	507	WP_250719622.1	14046.9	15	6
RT0600	hypothetical protein [Rickettsia conorii]	Rickettsia conorii	235	875	0.94	2e-72	63.32	507	WP_064464094.1	13987.4	16	6
RT0600	phage T7 capsid assembly family protein [Rickettsia amblyommatis str. Ac/Pa]	Rickettsia amblyommatis str. Ac/Pa	234	886	0.98	4e-72	56.85	494	KJV62647.1	13036.8	17	6
RT0600	hypothetical protein [Rickettsia amblyommatis]	Rickettsia amblyommatis	193	931	0.98	1e-56	53	478	WP_014392582.1	10024.4	18	5
RT0600	hypothetical protein [Rickettsia amblyommatis]	Rickettsia amblyommatis	158	884	0.98	1e-43	48.19	450	WP_045799462.1	7461.74	19	4
RT0600	hypothetical protein [Rickettsia amblyommatis]	Rickettsia amblyommatis	122	762	0.98	1e-30	43.71	422	WP_053351089.1	5225.97	20	4
RT0600	hypothetical protein RMA_0967 [Rickettsia massiliae MTU5]	Rickettsia massiliae MTU5	214	813	0.99	3e-64	53.64	508	ABV85030.1	11364.2	21	6
RT0600	hypothetical protein [Rickettsia rhipicephali]	Rickettsia rhipicephali	256	512	0.99	3e-80	59.6	534	WP_057699954.1	15105	22	7
RT0600	hypothetical protein [Rickettsia rhipicephali]	Rickettsia rhipicephali	255	495	0.99	7e-80	57.66	534	WP_014408861.1	14556.3	23	7
RT0600	hypothetical protein [Rickettsia gravesii]	Rickettsia gravesii	180	877	0.94	1e-51	56.02	478	WP_024547364.1	9478.58	24	5
RT0600	hypothetical protein [Rickettsia japonica]	Rickettsia japonica	263	753	0.98	6e-83	59.18	533	WP_014120958.1	15253.1	25	7
RT0600	hypothetical protein [Rickettsia japonica]	Rickettsia japonica	255	735	0.98	5e-80	57.96	533	WP_096469686.1	14484.2	26	7
RT0600	hypothetical protein [Rickettsia japonica]	Rickettsia japonica	253	727	0.98	5e-79	57.55	533	WP_096372724.1	14268.9	27	7
RT0600	hypothetical protein [Rickettsia japonica]	Rickettsia japonica	230	854	0.98	2e-70	54.69	505	WP_096468749.1	12327.1	28	6
RT0600	hypothetical protein [Rickettsia japonica]	Rickettsia japonica	157	843	0.98	2e-43	55.77	449	WP_096368094.1	8580.77	29	4
RT0600	hypothetical protein [Rickettsia japonica]	Rickettsia japonica	155	835	0.98	9e-43	55.13	449	WP_096372729.1	8374.25	30	4
RT0600	hypothetical protein [Rickettsia argasii]	Rickettsia argasii	154	724	0.98	3e-42	47.21	449	WP_045805620.1	7124.93	31	4
RT0600	hypothetical protein [Rickettsia conorii]	Rickettsia conorii	271	780	0.98	6e-86	60.82	533	WP_155980684.1	16152.6	32	7
RT0600	hypothetical protein [Rickettsia conorii]	Rickettsia conorii	262	759	0.98	2e-82	59.18	533	WP_014014577.1	15195.1	33	7
RT0600	hypothetical protein [Rickettsia endosymbiont of Proechinophthirus fluctus]	Rickettsia endosymbiont of Proechinophthirus fluctus	83.2	545	0.98	1e-16	53.06	394	WP_062811669.1	4326.3	34	2
RT0600	hypothetical protein [Rickettsia philipii]	Rickettsia philipii	377	377	0.94	2e-126	66.56	616	WP_014364890.1	23587.5	35	10
RT0600	hypothetical protein [Rickettsia rickettsii]	Rickettsia rickettsii	375	375	0.98	2e-125	60.56	644	WP_014363161.1	22255.8	36	11
RT0600	hypothetical protein [Rickettsia rickettsii]	Rickettsia rickettsii	390	390	0.98	3e-131	65.06	616	WP_041494726.1	24865.9	37	10
RT0600	hypothetical protein [Rickettsia rickettsii]	Rickettsia rickettsii	390	390	0.98	2e-131	64.76	616	WP_014362520.1	24751.3	38	10
RT0600	hypothetical protein [Rickettsia rickettsii]	Rickettsia rickettsii	390	390	0.98	2e-131	64.76	616	WP_014362658.1	24751.3	39	10
RT0600	hypothetical protein [Rickettsia rickettsii]	Rickettsia rickettsii	389	389	0.98	9e-131	64.46	616	WP_014362487.1	24573.4	40	10
RT0600	hypothetical protein [Rickettsia rickettsii]	Rickettsia rickettsii	387	387	0.94	3e-130	66.88	616	WP_012151093.1	24329.6	41	10
RT0600	hypothetical protein [Rickettsia rickettsii]	Rickettsia rickettsii	385	385	0.94	2e-129	66.56	616	WP_014362392.1	24088.1	42	10
RT0600	hypothetical protein [Rickettsia rickettsii]	Rickettsia rickettsii	262	1075	0.94	2e-82	64.71	532	WP_014362582.1	15936.8	43	7
RT0600	hypothetical protein [Rickettsia rickettsii]	Rickettsia rickettsii	121	595	0.98	4e-30	61.47	420	WP_012262512.1	7289.11	44	4
RT0600	hypothetical protein [Rickettsia rickettsii]	Rickettsia rickettsii	121	594	0.94	3e-30	61.47	420	WP_041520501.1	6991.6	45	4
RT0600	hypothetical protein [Rickettsia slovaca]	Rickettsia slovaca	195	721	0.94	2e-57	55.78	478	WP_014419886.1	10224.5	46	5
RT0600	hypothetical protein [Rickettsia conorii]	Rickettsia conorii	366	712	0.94	3e-121	62.82	674	WP_010977535.1	21612.6	47	12
RT0600	hypothetical protein JRD95_01061 [Rickettsia parkeri]	Rickettsia parkeri	276	801	0.94	7e-88	64.32	534	QWB86997.1	16687.2	48	7
RT0600	hypothetical protein [Rickettsia parkeri]	Rickettsia parkeri	232	662	0.94	2e-71	58.15	506	WP_014410911.1	12681.4	49	6
RT0600	hypothetical protein [Rickettsia parkeri]	Rickettsia parkeri	193	732	0.94	1e-56	55.28	478	WP_146709282.1	10028.9	50	5
RT0600	hypothetical protein RPAAT24_0307 [Rickettsia parkeri str. AT#24]	Rickettsia parkeri str. AT#24	189	715	0.94	4e-55	54.77	466	KJV95282.1	9730.44	51	5
RT0600	hypothetical protein [Rickettsia sibirica]	Rickettsia sibirica	186	706	0.94	8e-54	53.77	478	WP_004997917.1	9401.15	52	5
RT0600	hypothetical protein [Rickettsia africae]	Rickettsia africae	383	383	0.94	4e-128	63.16	646	WP_012719891.1	22738.9	53	11

## Sheet: dRARP-2
Query	Description	Scientific Name	Max Score	Total Score	Query Cover	E value	Per. ident	Acc. Len	Accession	Sm
RBE_0801	RecName: Full=Putative ankyrin repeat protein RBE_0801 [Rickettsia bellii RML369-C]	Rickettsia bellii RML369-C	517	517	0.95	7e-180	100	775	Q1RID2.1	49115
RBE_0801	ankyrin repeat domain-containing protein [Rickettsia bellii]	Rickettsia bellii RML Mogi	516	516	0.95	7e-180	100	766	WP_231569894.1	49020
RBE_0801	ankyrin repeat domain-containing protein [Rickettsia bellii]	Rickettsia bellii OSU 85-389	516	516	0.95	1e-179	100	766	WP_012151995.1	49020
RBE_0801	ankyrin repeat domain-containing protein [Rickettsia endosymbiont of Stiretrus anchorago]	Rickettsia endosymbiont of Stiretrus anchorago	511	511	0.95	3e-179	98.87	670	MCC8370764.1	47996.4
RBE_0801	TPA: ankyrin repeat domain-containing protein [Rickettsia endosymbiont of Omalisus fontisbellaquei]	Rickettsia endosymbiont of Omalisus fontisbellaquei	365	365	0.95	7e-121	67.91	768	HJD59191.1	23547.8
RBE_0801	ankyrin repeat domain protein [Rickettsia bellii str. RML An4]	Rickettsia bellii str. RML An4	170	170	0.33	8e-53	100	114	KJV89538.1	5610
RBE_0801	ankyrin repeat family protein [Rickettsia bellii str. RML An4]	Rickettsia bellii str. RML An4	348	348	0.61	3e-115	100	668	KJV89539.1	21228
RBE_0801	ankyrin repeat domain-containing protein [Rickettsia bellii]	Rickettsia bellii	335	335	0.58	2e-110	100	660	WP_231289218.1	19430
RBE_0801	hypothetical protein [Rickettsia bellii]	Rickettsia bellii	170	170	0.33	8e-53	100	105	WP_231289219.1	5610
RBE_0801	TPA: hypothetical protein [Rickettsia endosymbiont of Bembidion nr. Transversale]	Rickettsia endosymbiont of Bembidion nr. Transversale	302	302	0.57	5e-104	100	166	HJD65850.1	17214
RBE_0801	TPA: ankyrin repeat domain-containing protein [Rickettsia endosymbiont of Bembidion nr. Transversale]	Rickettsia endosymbiont of Bembidion nr. Transversale	48.1	48.1	0.08	3e-05	95.65	518	HJD66370.1	368.061
RBE_0730	unknown [Rickettsia bellii RML369-C]	Rickettsia bellii RML369-C	428	428	1	3e-150	100	453	ABE04811.1	42800
RBE_0730	hypothetical protein A1I_04750 [Rickettsia bellii OSU 85-389]	Rickettsia bellii OSU 85-389	415	415	1	5e-145	97.91	455	ABV79287.1	40632.7
RBE_0730	hypothetical protein [Rickettsia bellii]	Rickettsia bellii str. RML An4	411	411	0.97	8e-143	98.29	498	WP_231289213.1	39185.3
RBE_0730	hypothetical protein A3306_06145 [Rickettsia bellii]	Rickettsia bellii An04	410	410	0.97	6e-143	98.29	470	ARD86997.1	39089.9
RBE_0730	hypothetical protein [Rickettsia bellii]	Rickettsia bellii RML369-C	364	364	0.78	9e-126	100	402	WP_228368726.1	28392
RBE_0730	hypothetical protein [Rickettsia bellii]	Rickettsia bellii RML Mogi	359	359	0.78	9e-124	98.4	405	WP_231569887.1	27554
RBE_0730	hypothetical protein [Rickettsia bellii]	Rickettsia bellii OSU 85-389	359	359	0.78	1e-123	98.4	405	WP_231278376.1	27554
RBE_0730	TPA: hypothetical protein [Rickettsia endosymbiont of Bembidion lapponicum]	Rickettsia endosymbiont of Bembidion lapponicum	144	144	0.47	7e-42	63.06	215	HJD67265.1	4267.9
RBE_0836	hypothetical protein [Rickettsia bellii]	Rickettsia bellii	553	553	1	0	100	489	WP_231289197.1	55300
RBE_0836	hypothetical protein [Rickettsia bellii]	Rickettsia bellii	553	553	1	0	100	523	WP_011477502.1	55300
RBE_0836	hypothetical protein [Rickettsia bellii]	Rickettsia bellii	546	546	1	0	99.26	523	WP_012151737.1	54196
RBE_0836	hypothetical protein [Rickettsia bellii]	Rickettsia bellii	218	218	0.38	5e-72	100	110	WP_231569853.1	8284
RBE_0836	hypothetical protein [Rickettsia bellii]	Rickettsia bellii	196	196	0.35	4e-60	100	350	WP_231569852.1	6860
RBE_0836	TPA: hypothetical protein [Rickettsia endosymbiont of Bembidion nr. Transversale]	Rickettsia endosymbiont of Bembidion nr. Transversale	406	406	0.75	1e-144	98.02	216	HJD66019.1	29847.1
RBE_0836	TPA: hypothetical protein [Rickettsia endosymbiont of Omalisus fontisbellaquei]	Rickettsia endosymbiont of Omalisus fontisbellaquei	342	342	0.97	3e-114	64.02	565	HJD59651.1	21238
RBE_0836	hypothetical protein [Rickettsia endosymbiont of Stiretrus anchorago]	Rickettsia endosymbiont of Stiretrus anchorago	388	388	0.72	8e-138	97.94	196	MCC8370139.1	27360.5
RF_1032	hypothetical protein [Rickettsia asembonensis]	Rickettsia asembonensis	426	426	0.82	5e-152	95.89	248	WP_052458453.1	33496.3
RF_1032	TPA: hypothetical protein [Rickettsia endosymbiont of Ceroptres masudai]	Rickettsia endosymbiont of Ceroptres masudai	313	313	0.6	1e-108	93.83	172	HJD58545.1	17621.3
RF_1032	hypothetical protein [Rickettsia endosymbiont of Ecitomorpha arachnoides]	Rickettsia endosymbiont of Ecitomorpha arachnoides	260	260	0.48	5e-88	99.23	149	MCC8461602.1	12383.9
RF_1032	hypothetical protein [Rickettsia endosymbiont of Ecitomorpha arachnoides]	Rickettsia endosymbiont of Ecitomorpha arachnoides	172	172	0.32	6e-54	95.4	89	MCC8461603.1	5250.82
RF_1032	hypothetical protein [Rickettsia endosymbiont of Glossina mortisans submortisans]	Rickettsia endosymbiont of Glossina mortisans submortisans	255	255	0.48	1e-85	97.69	174	MCC8418825.1	11957.3
RF_1032	hypothetical protein [Rickettsia endosymbiont of Glossina mortisans submortisans]	Rickettsia endosymbiont of Glossina mortisans submortisans	219	219	0.4	2e-72	98.13	107	MCC8418824.1	8596.19
RF_1032	hypothetical protein [Rickettsia endosymbiont of Sceptobius lativentris]	Rickettsia endosymbiont of Sceptobius lativentris	315	315	0.6	6e-109	93.83	191	MCC8407100.1	17733.9
RF_1032	hypothetical protein [Rickettsia felis]	Rickettsia felis	545	545	1	0	100	572	WP_011271348.1	54500
RF_1032	hypothetical protein [Rickettsia felis]	Rickettsia felis	544	544	1	0	100	275	WP_052322881.1	54400
RF_1032	hypothetical protein [Rickettsia felis]	Rickettsia felis	467	467	0.87	3e-168	97.44	239	WP_052326416.1	39588.9
RF_1032	hypothetical protein [Rickettsia sp. TH2014]	Rickettsia sp. TH2014	259	259	0.48	6e-86	97.69	258	WP_218460351.1	12144.8
RF_1032	hypothetical protein [Rickettsia sp. TH2014]	Rickettsia sp. TH2014	52	52	0.55	3e-07	25.16	153	WP_218460138.1	719.576
RF_1032	hypothetical protein [Rickettsia tillamookensis]	Rickettsia tillamookensis	530	530	1	0	97	572	WP_202069786.1	51410
phytr_730	hypothetical protein phytr_730 [Candidatus Phycorickettsia trachydisci]	Candidatus Phycorickettsia trachydisci	586	586	1	0	100	623	AVP87036.1	58600
phytr_730	ankyrin repeat domain-containing protein [Candidatus Phycorickettsia trachydisci]	Candidatus Phycorickettsia trachydisci	578	578	0.98	0	100	620	WP_106873915.1	56644
phytr_730	ankyrin repeat domain-containing protein [endosymbiont of Acanthamoeba sp. UWC8]	endosymbiont of Acanthamoeba sp. UWC8	64.7	64.7	0.8	2e-07	27.83	776	WP_052646537.1	1440.48
phytr_730	ankyrin repeat domain-containing protein [Holosporaceae bacterium 'Namur']	Holosporaceae bacterium 'Namur'	67	67	0.48	3e-08	32.64	480	MBA8666365.1	1049.7
phytr_730	ankyrin repeat domain-containing protein [Oligoflexales bacterium]	Oligoflexales bacterium	53.9	53.9	0.59	0.0005	27.98	480	MBP6219427.1	889.792
phytr_730	TPA: ankyrin repeat domain-containing protein [Rickettsia endosymbiont of Bembidion nr. Transversale]	Rickettsia endosymbiont of Bembidion nr. Transversale	62.8	62.8	0.56	7e-07	30.95	658	HJD66632.1	1088.45
phytr_730	ankyrin repeat domain-containing protein [Rickettsia bellii]	Rickettsia bellii str. RML An4	60.5	60.5	0.56	4e-06	30.12	836	WP_045799052.1	1020.47
phytr_730	ankyrin repeat domain-containing protein [Rickettsia bellii]	Rickettsia bellii OSU 85-389	60.5	60.5	0.56	4e-06	30.12	826	WP_012152156.1	1020.47
phytr_730	ankyrin repeat domain-containing protein [Rickettsia bellii]	Rickettsia bellii RML369-C	60.5	60.5	0.56	4e-06	30.12	826	WP_011476914.1	1020.47
phytr_730	ankyrin repeat domain-containing protein [Rickettsia bellii]	Rickettsia bellii RML Mogi	60.5	60.5	0.56	5e-06	30.12	681	WP_231569927.1	1020.47
phytr_730	ankyrin repeat domain-containing protein [Rickettsia endosymbiont of Bryobia graminum]	Rickettsia endosymbiont of Bryobia graminum	65.5	65.5	0.38	1e-08	36.36	186	MCC8417932.1	905
phytr_730	ankyrin repeat domain-containing protein [Rickettsia endosymbiont of Graphium doson]	Rickettsia endosymbiont of Graphium doson	60.8	60.8	0.97	4e-06	26.53	835	MCC8377501.1	1564.63
phytr_730	ankyrin repeat domain-containing protein [Rickettsia endosymbiont of Labidopullus appendiculatus]	Rickettsia endosymbiont of Labidopullus appendiculatus Lappe4	59.3	59.3	0.55	1e-05	31.18	536	MCC8484219.1	1016.94
phytr_730	ankyrin repeat domain-containing protein [Rickettsia endosymbiont of Labidopullus appendiculatus]	Rickettsia endosymbiont of Labidopullus appendiculatus Lappe3	50.4	50.4	0.39	0.007	31.86	393	MCC8398375.1	626.24
phytr_730	TPA: ankyrin repeat domain-containing protein [Rickettsia endosymbiont of Omalisus fontisbellaquei]	Rickettsia endosymbiont of Omalisus fontisbellaquei	56.6	56.6	0.57	8e-05	31.55	554	HJD59979.1	1017.87
phytr_730	hypothetical protein [Rickettsia endosymbiont of Pseudomimeciton antennatum]	Rickettsia endosymbiont of Pseudomimeciton antennatum	51.6	51.6	0.19	0.0006	43.64	170	MCC8371235.1	427.847
phytr_730	ankyrin repeat domain-containing protein [Rickettsia endosymbiont of Stiretrus anchorago]	Rickettsia endosymbiont of Stiretrus anchorago	61.2	61.2	0.56	2e-06	30.95	823	MCC8370056.1	1060.72
phytr_730	hypothetical protein [Rickettsiaceae bacterium]	Rickettsiaceae bacterium C_No_T20_A_bin.27	68.2	68.2	0.75	1e-08	27.91	573	MCC2646985.1	1427.6
phytr_730	ankyrin repeat domain-containing protein [Rickettsiales bacterium]	Rickettsiales bacterium DT_106	70.1	70.1	0.93	3e-09	26.69	736	NRA74228.1	1740
phytr_730	unnamed protein product [Rotaria sordida]	Rotaria sordida	52	52	0.57	0.002	30.36	454	CAF1432971.1	899.87
phytr_730	unnamed protein product [Rotaria sp. Silwood2]	Rotaria sp. Silwood2	60.8	60.8	0.47	7e-07	33.1	205	CAF2962289.1	945.866
phytr_730	unnamed protein product [Rotaria sp. Silwood2]	Rotaria sp. Silwood2	60.8	60.8	0.47	1e-06	33.1	290	CAF4485236.1	945.866
Rogue	TPA: hypothetical protein [Rickettsia endosymbiont of Pyrocoelia pectoralis]	Rickettsia endosymbiont of Pyrocoelia pectoralis	146	146	0.93	5e-39	36.09	583	HJD55936.1	4900.3
								Fragment
								Split

## Sheet: cREM-1
Halo	Description	Scientific Name	Max Score	Total Score	Query Cover	E value	Per. ident	Acc. Len	Accession
1	hypothetical protein [Candidatus Rickettsia colombianensi]	Candidatus Rickettsia colombianensi	557	557	0.74	0	80.59	339	WP_121543141.1
1	hypothetical protein [Rickettsia africae]	Rickettsia africae	721	721	1	0	80.62	450	WP_012719707.1
1	hypothetical protein [Rickettsia akari]	Rickettsia akari	721	721	0.99	0	78.54	455	WP_012149600.1
1	hypothetical protein [Rickettsia amblyommatis]	Rickettsia amblyommatis	727	727	1	0	80.18	450	WP_045800319.1
1	hypothetical protein [Rickettsia amblyommatis]	Rickettsia amblyommatis	727	727	1	0	80.18	450	WP_014392247.1
1	hypothetical protein RAT170B_1208 [Rickettsia argasii T170-B]	Rickettsia argasii T170-B	393	393	0.53	2e-136	81.48	240	KJW04399.1
1	hypothetical protein RAT170B_1207 [Rickettsia argasii T170-B]	Rickettsia argasii T170-B	218	218	0.28	6e-70	80.77	130	KJW04398.1
1	hypothetical protein [Rickettsia asiatica]	Rickettsia asiatica	740	740	1	0	80.84	454	WP_147142265.1
1	hypothetical protein [Rickettsia asiatica]	Rickettsia asiatica	92.4	92.4	0.48	2e-20	31.76	301	WP_232049336.1
1	hypothetical protein [Rickettsia australis]	Rickettsia australis	739	739	1	0	81.28	454	WP_014412766.1
1	hypothetical protein [Rickettsia bellii]	Rickettsia bellii	189	189	0.96	2e-54	33.41	458	WP_012151922.1
1	hypothetical protein [Rickettsia bellii]	Rickettsia bellii	188	188	0.96	4e-54	33.41	458	WP_045798890.1
1	hypothetical protein [Rickettsia bellii]	Rickettsia bellii	185	185	0.96	7e-53	32.89	458	WP_045799657.1
1	hypothetical protein [Rickettsia bellii]	Rickettsia bellii	94.4	94.4	0.39	2e-20	32.98	446	WP_045799656.1
1	hypothetical protein [Rickettsia bellii]	Rickettsia bellii	94	94	0.4	2e-20	33.33	435	WP_011477352.1
1	hypothetical protein [Rickettsia bellii]	Rickettsia bellii	93.6	93.6	0.4	3e-20	33.33	435	WP_045798891.1
1	hypothetical protein [Rickettsia bellii]	Rickettsia bellii	187	187	0.94	3e-54	33.64	430	WP_011477353.1
1	hypothetical protein [Rickettsia canadensis]	Rickettsia canadensis	674	674	1	0	74.73	455	WP_012148742.1
1	hypothetical protein [Rickettsia canadensis]	Rickettsia canadensis	667	667	1	0	73.85	455	WP_014363933.1
1	hypothetical protein [Rickettsia conorii]	Rickettsia conorii	717	717	0.98	0	80.85	458	WP_016926250.1
1	hypothetical protein [Rickettsia conorii]	Rickettsia conorii	727	727	1	0	80.62	450	WP_016830767.1
1	hypothetical protein [Rickettsia conorii]	Rickettsia heilongjiangensis	725	725	1	0	80.18	450	WP_014014318.1
1	hypothetical protein [Rickettsia conorii]	Rickettsia conorii	723	723	1	0	80.18	450	WP_010977256.1
1	hypothetical protein [Rickettsia conorii]	Rickettsia raoulti	728	728	1	0	80.84	443	WP_077181602.1
1	hypothetical protein [Rickettsia conorii]	Rickettsia raoulti	726	726	1	0	80.62	443	WP_064463863.1
1	TPA: hypothetical protein [Rickettsia endosymbiont of Bembidion lapponicum]	Rickettsia endosymbiont of Bembidion lapponicum	133	133	0.57	8e-34	36.3	458	HJD67197.1
1	TPA: hypothetical protein [Rickettsia endosymbiont of Bembidion lapponicum]	Rickettsia endosymbiont of Bembidion lapponicum	95.5	95.5	0.37	7e-21	32.77	435	HJD67198.1
1	hypothetical protein [Rickettsia endosymbiont of Bryobia graminum]	Rickettsia endosymbiont of Bryobia graminum	83.6	83.6	0.71	8e-17	28.61	478	MCC8417058.1
1	TPA: hypothetical protein [Rickettsia endosymbiont of Ceroptres masudai]	Rickettsia endosymbiont of Ceroptres masudai	721	721	1	0	79.3	454	HJD58085.1
1	TPA: hypothetical protein [Rickettsia endosymbiont of Ceroptres masudai]	Rickettsia endosymbiont of Ceroptres masudai	38.5	38.5	0.32	0.013	27.39	230	HJD58087.1
1	TPA: hypothetical protein [Rickettsia endosymbiont of Columbicola hoogstraali]	Rickettsia endosymbiont of Columbicola hoogstraali	63.2	63.2	0.27	2e-11	35.71	176	HJD61589.1
1	TPA: hypothetical protein [Rickettsia endosymbiont of Columbicola hoogstraali]	Rickettsia endosymbiont of Columbicola hoogstraali	123	123	0.27	3e-33	52.24	141	HJD61586.1
1	hypothetical protein LF885_02480 [Rickettsia endosymbiont of Culicoides impunctatus]	Rickettsia endosymbiont of Culicoides impunctatus	99.4	99.4	0.48	1e-22	33.19	345	UCM86115.1
1	TPA: hypothetical protein [Rickettsia endosymbiont of Degeeriella rufa]	Rickettsia endosymbiont of Degeeriella rufa	153	153	0.41	1e-43	44.72	205	HJD63245.1
1	TPA: hypothetical protein [Rickettsia endosymbiont of Degeeriella rufa]	Rickettsia endosymbiont of Degeeriella rufa	90.9	90.9	0.35	7e-21	35.5	186	HJD63248.1
1	hypothetical protein [Rickettsia endosymbiont of Ecitomorpha arachnoides]	Rickettsia endosymbiont of Ecitomorpha arachnoides	744	744	1	0	81.5	454	MCC8462144.1
1	hypothetical protein [Rickettsia endosymbiont of Ecitomorpha arachnoides]	Rickettsia endosymbiont of Ecitomorpha arachnoides	42.7	42.7	0.45	0.0005	25.94	257	MCC8462141.1
1	hypothetical protein [Rickettsia endosymbiont of Eriopis connexa]	Rickettsia endosymbiont of Eriopis connexa	238	238	0.31	2e-77	83.45	142	MCC8467245.1
1	hypothetical protein [Rickettsia endosymbiont of Glossina mortisans submortisans]	Rickettsia endosymbiont of Glossina mortisans submortisans	659	659	1	0	73.79	419	MCC8419094.1
1	hypothetical protein [Rickettsia endosymbiont of Graphium doson]	Rickettsia endosymbiont of Graphium doson	185	185	0.94	6e-53	33.48	458	MCC8377911.1
1	hypothetical protein [Rickettsia endosymbiont of Graphium doson]	Rickettsia endosymbiont of Graphium doson	94	94	0.37	7e-21	34.08	317	MCC8377913.1
1	hypothetical protein REIP_0817 [Rickettsia endosymbiont of Ixodes pacificus]	Rickettsia endosymbiont of Ixodes pacificus	624	624	0.82	0	83.11	380	KJW02803.1
1	hypothetical protein REIP_0816 [Rickettsia endosymbiont of Ixodes pacificus]	Rickettsia endosymbiont of Ixodes pacificus	55.8	55.8	0.07	4e-10	72.22	37	KJW02802.1
1	hypothetical protein REIS_1126 [Rickettsia endosymbiont of Ixodes scapularis]	Rickettsia endosymbiont of Ixodes scapularis	391	391	0.52	7e-136	82.35	243	EER21937.1
1	hypothetical protein REIS_1128 [Rickettsia endosymbiont of Ixodes scapularis]	Rickettsia endosymbiont of Ixodes scapularis	219	219	0.28	3e-70	81.54	130	EER21939.1
1	hypothetical protein [Rickettsia endosymbiont of Labidopullus appendiculatus]	Rickettsia endosymbiont of Labidopullus appendiculatus	118	118	0.88	7e-28	25.64	1164	MCC8483241.1
1	hypothetical protein [Rickettsia endosymbiont of Labidopullus appendiculatus]	Rickettsia endosymbiont of Labidopullus appendiculatus	106	106	0.93	2e-24	25.71	505	MCC8397717.1
1	TPA: hypothetical protein [Rickettsia endosymbiont of Omalisus fontisbellaquei]	Rickettsia endosymbiont of Omalisus fontisbellaquei	715	715	1	0	78.41	454	HJD59636.1
1	TPA: hypothetical protein [Rickettsia endosymbiont of Omalisus fontisbellaquei]	Rickettsia endosymbiont of Omalisus fontisbellaquei	54.7	54.7	0.66	1e-07	24.49	440	HJD59637.1
1	hypothetical protein [Rickettsia endosymbiont of Oxypoda opaca]	Rickettsia endosymbiont of Oxypoda opaca	167	167	0.86	2e-45	30.99	578	MCC8369592.1
1	hypothetical protein [Rickettsia endosymbiont of Platyusa sonomae]	Rickettsia endosymbiont of Platyusa sonomae	114	160	0.88	1e-26	26.67	950	MCC8399125.1
1	hypothetical protein BG75_03735 [Rickettsia endosymbiont of Proechinophthirus fluctus]	Rickettsia endosymbiont of Proechinophthirus fluctus	726	726	1	0	80.4	450	KYP98117.1
1	hypothetical protein [Rickettsia endosymbiont of Pseudomimeciton antennatum]	Rickettsia endosymbiont of Pseudomimeciton antennatum	105	105	0.93	8e-24	25.51	818	MCC8371795.1
1	TPA: hypothetical protein [Rickettsia endosymbiont of Pyrocoelia pectoralis]	Rickettsia endosymbiont of Pyrocoelia pectoralis	292	292	0.69	1e-94	49.44	423	HJD55100.1
1	TPA: hypothetical protein [Rickettsia endosymbiont of Pyrocoelia pectoralis]	Rickettsia endosymbiont of Pyrocoelia pectoralis	499	499	0.95	8e-176	61.57	418	HJD55099.1
1	hypothetical protein [Rickettsia endosymbiont of Sceptobius lativentris]	Rickettsia endosymbiont of Sceptobius lativentris	741	741	1	0	81.28	454	MCC8407164.1
1	hypothetical protein [Rickettsia endosymbiont of Sceptobius lativentris]	Rickettsia endosymbiont of Sceptobius lativentris	37.7	37.7	0.42	0.022	25.63	260	MCC8406520.1
1	TPA: hypothetical protein [Rickettsia endosymbiont of Sericostoma sp.]	Rickettsia endosymbiont of Sericostoma sp.	110	156	0.88	4e-25	25.97	967	HJD63936.1
1	TPA: hypothetical protein [Rickettsia endosymbiont of Sericostoma sp. HW-2014]	Rickettsia endosymbiont of Sericostoma sp. HW-2014	112	112	0.88	9e-26	25.11	1165	HJD57034.1
1	hypothetical protein [Rickettsia endosymbiont of Stiretrus anchorago]	Rickettsia endosymbiont of Stiretrus anchorago	186	186	0.96	9e-54	32.89	430	MCC8370491.1
1	hypothetical protein [Rickettsia endosymbiont of Stiretrus anchorago]	Rickettsia endosymbiont of Stiretrus anchorago	83.2	83.2	0.34	2e-18	34.94	159	MCC8370923.1
1	hypothetical protein [Rickettsia felis]	Rickettsia felis	54.7	54.7	0.59	2e-07	23.36	438	WP_011271018.1
1	unknown [Rickettsia felis URRWXCal2]	Rickettsia felis URRWXCal2	308	308	0.39	3e-104	84.53	182	AAY61540.1
1	unknown [Rickettsia felis URRWXCal2]	Rickettsia felis URRWXCal2	193	193	0.25	2e-60	83.48	118	AAY61541.1
1	hypothetical protein [Rickettsia fournieri]	Rickettsia fournieri	733	733	1	0	81.28	450	WP_103896902.1
1	hypothetical protein [Rickettsia helvetica]	Rickettsia helvetica	738	738	1	0	80.62	454	WP_010423098.1
1	hypothetical protein [Rickettsia helvetica]	Rickettsia helvetica	97.4	97.4	0.41	9e-23	33.33	229	WP_010423105.1
1	hypothetical protein [Rickettsia honei]	Rickettsia honei	719	719	1	0	79.96	450	WP_016916778.1
1	hypothetical protein [Rickettsia hoogstraalii]	Rickettsia hoogstraalii	761	761	1	0	82.82	454	WP_040257720.1
1	hypothetical protein RHORCCE3_0108 [Rickettsia hoogstraalii str. RCCE3]	Rickettsia hoogstraalii str. RCCE3	757	757	1	0	82.82	454	KJV80929.1
1	hypothetical protein [Rickettsia japonica]	Rickettsia japonica	732	732	1	0	81.06	450	WP_014120798.1
1	hypothetical protein [Rickettsia massiliae]	Rickettsia massiliae	742	742	1	0	82.16	450	WP_012152787.1
1	hypothetical protein [Rickettsia monacensis]	Rickettsia monacensis	758	758	1	0	82.82	454	WP_046058401.1
1	hypothetical protein RMONA_6525 [Rickettsia monacensis IrR/Munich]	Rickettsia monacensis IrR/Munich	687	687	0.9	0	83.17	410	CDI29942.1
1	hypothetical protein [Rickettsia montanensis]	Rickettsia montanensis	735	735	1	0	81.72	450	WP_014409170.1
1	hypothetical protein [Rickettsia parkeri]	Rickettsia parkeri	725	725	1	0	80.84	450	WP_014410702.1
1	hypothetical protein [Rickettsia parkeri]	Rickettsia parkeri	719	719	1	0	80.18	450	WP_146709096.1
1	hypothetical protein JRD95_00681 [Rickettsia parkeri]	Rickettsia parkeri	718	718	1	0	79.74	450	QWB86628.1
1	hypothetical protein [Rickettsia philipii]	Rickettsia philipii	725	725	1	0	80.18	450	WP_014364717.1
1	hypothetical protein [Rickettsia prowazekii]	Rickettsia prowazekii	811	811	1	0	88.77	454	WP_015508445.1
1	hypothetical protein [Rickettsia prowazekii]	Rickettsia prowazekii	781	781	1	0	89.21	454	WP_004597673.1
1	hypothetical protein [Rickettsia rhipicephali]	Rickettsia rhipicephali	735	735	1	0	81.72	450	WP_014408609.1
1	hypothetical protein [Rickettsia rickettsii]	Rickettsia rickettsii	724	724	1	0	80.18	450	WP_012150821.1
1	hypothetical protein [Rickettsia rickettsii]	Rickettsia rickettsii	723	723	1	0	79.96	450	WP_014362343.1
1	hypothetical protein [Rickettsia rickettsii]	Rickettsia rickettsii	722	722	1	0	79.74	450	WP_014362964.1
1	hypothetical protein [Rickettsia sibirica]	Rickettsia sibirica	725	725	1	0	80.62	450	WP_016770127.1
1	hypothetical protein [Rickettsia sibirica]	Rickettsia sibirica	723	723	1	0	80.18	450	WP_004995716.1
1	hypothetical protein [Rickettsia slovaca]	Rickettsia slovaca	733	733	1	0	81.28	450	WP_014273484.1
1	hypothetical protein [Rickettsia sp. Tenjiku01]	Rickettsia sp. Tenjiku01	724	724	1	0	79.96	450	WP_064428886.1
1	hypothetical protein [Rickettsia tamurae]	Rickettsia tamurae	754	754	1	0	82.38	454	WP_032138600.1
1	hypothetical protein [Rickettsia tillamookensis]	Rickettsia tillamookensis	739	739	1	0	81.06	454	WP_202070015.1
1	hypothetical protein [Rickettsia tillamookensis]	Rickettsia tillamookensis	102	102	0.65	4e-23	27.71	414	WP_202070014.1
1	hypothetical protein [Rickettsia typhi]	Rickettsia typhi	905	905	1	0	100	454	WP_011190896.1
1	hypothetical protein [spotted fever group]	spotted fever group	738	738	1	0	81.72	450	WP_014365831.1
1	hypothetical protein [unclassified Rickettsia] Bemisia endosymbionts	unclassified Rickettsia	186	186	0.94	3e-53	33.71	458	WP_016948345.1
2	hypothetical protein [Candidatus Megaira endosymbiont of Carteria cerasiformis]	Candidatus Megaira endosymbiont of Carteria cerasiformis	75.1	75.1	0.31	2e-14	30.14	645	WP_223938409.1
2	hypothetical protein LF888_01485 [Candidatus Megaira endosymbiont of Mesostigma viride]	Candidatus Megaira endosymbiont of Mesostigma viride	37.4	37.4	0.37	0.01	25.14	637	UCM94370.1
3	hypothetical protein [Rickettsiales bacterium]	Rickettsiales bacterium UWPOB_RICK1	76.3	76.3	0.4	3e-14	30.1	697	MBN8523332.1
	BlastP databases
	1 = Rickettsia
	2 = Rickettsiaceae (minus Rickettsia)
	3 = Rickettsiales (minus Rickettsiaceae and Anaplasmataceae)
	4 = Anaplasmataceae (minus Wolbachia)
	5 = Wolbachia
	Added (not recovered in initial Blastp search but recovered in susbequent Blastp, tBlastn or HMMER searches :
	UCM92224.1 MAG: hypothetical protein LF884_04970 [Rickettsia endosymbiont of Cimex lectularius]
	WP_094649791.1 hypothetical protein [Rickettsia endosymbiont of Culicoides newsteadi]
	MBM3467031.1 hypothetical protein [Alphaproteobacteria bacterium] K_Offshore_surface_m2_020
	WP_218460498.1 hypothetical protein, partial [Rickettsia sp. TH2014]

## Sheet: cREM-2
Blastp search	Description	Scientific Name	Max Score	Total Score	Query Cover	E value	Per. ident	Acc. Len	1436
1	DUF5410 domain-containing protein [Rickettsia typhi]	Rickettsia typhi	785	785	1	0	100	387	WP_011190815.1
1	DUF5410 domain-containing protein [Rickettsia prowazekii]	Rickettsia prowazekii	685	685	1	0	87.63	386	WP_004599429.1
1	DUF5410 domain-containing protein [Rickettsia prowazekii]	Rickettsia prowazekii	682	682	1	0	87.63	386	WP_014411687.1
1	DUF5410 domain-containing protein [Rickettsia prowazekii]	Rickettsia prowazekii	681	681	1	0	87.37	386	WP_004597506.1
1	DUF5410 domain-containing protein [Rickettsia rhipicephali]	Rickettsia rhipicephali	586	586	0.99	0	77.26	387	WP_014408497.1
1	DUF5410 domain-containing protein [Rickettsia tamurae]	Rickettsia tamurae	585	585	0.99	0	78.04	387	WP_032139606.1
1	DUF5410 domain-containing protein [Rickettsia endosymbiont of Ixodes pacificus]	Rickettsia endosymbiont of Ixodes pacificus	584	584	0.99	0	77.78	387	WP_045803782.1
1	DUF5410 domain-containing protein [Rickettsia monacensis]	Rickettsia monacensis	582	582	0.99	0	77.26	387	WP_023507863.1
1	DUF5410 domain-containing protein [Rickettsia parkeri]	Rickettsia parkeri	581	581	0.99	0	77	387	WP_146709008.1
1	hypothetical protein JRD95_00540 [Rickettsia parkeri]	Rickettsia parkeri	579	579	0.99	0	76.74	387	QWB86489.1
1	DUF5410 domain-containing protein [Rickettsia parkeri]	Rickettsia parkeri	578	578	0.99	0	76.49	387	WP_014410602.1
1	Unknown [Rickettsia africae ESF-5]	Rickettsia africae ESF-5	577	577	0.99	0	76.49	393	ACP53387.1
1	DUF5410 domain-containing protein [Rickettsia africae]	Rickettsia africae	577	577	0.99	0	76.49	387	WP_041471840.1
1	DUF5410 domain-containing protein [Rickettsia sibirica]	Rickettsia sibirica	575	575	0.99	0	76.61	387	WP_004995967.1
1	DUF5410 domain-containing protein [Rickettsia slovaca]	Rickettsia slovaca	573	573	0.99	0	75.97	387	WP_014273408.1
1	DUF5410 domain-containing protein [spotted fever group]	spotted fever group (MaRh)	572	572	0.99	0	76.49	387	WP_014365935.1
1	DUF5410 domain-containing protein [Rickettsia sp. Tenjiku01]	Rickettsia sp. Tenjiku01	572	572	0.99	0	75.97	387	WP_064428791.1
1	hypothetical protein RMA_0511 [Rickettsia massiliae MTU5]	Rickettsia massiliae MTU5	571	571	0.99	0	76.74	392	ABV84719.1
1	DUF5410 domain-containing protein [Rickettsia peacockii]	Rickettsia peacockii	570	570	0.99	0	75.71	387	WP_012736998.1
1	hypothetical protein BG75_03090 [Rickettsia endosymbiont of Proechinophthirus fluctus]	Rickettsia endosymbiont of Proechinophthirus fluctus	570	570	0.99	0	75.19	387	KYP98027.1
1	DUF5410 domain-containing protein [Rickettsia philipii]	Rickettsia philipii	570	570	0.99	0	75.45	387	WP_014364627.1
1	DUF5410 domain-containing protein [Rickettsia rickettsii]	Rickettsia rickettsii	570	570	0.99	0	75.45	387	WP_012150690.1
1	DUF5410 domain-containing protein [Rickettsia massiliae]	Rickettsia massiliae	570	570	0.99	0	76.74	387	WP_041404623.1
1	DUF5410 domain-containing protein [Rickettsia conorii]	Rickettsia conorii Malish 7	568	568	0.99	0	75.45	387	WP_041471715.1
1	DUF5410 domain-containing protein [Rickettsia akari]	Rickettsia akari	568	568	0.99	0	73.01	387	WP_012149472.1
1	DUF5410 domain-containing protein [Rickettsia conorii]	Rickettsia heilongjiangensis	568	568	0.99	0	75.71	387	WP_014014188.1
1	unknown [Rickettsia conorii str. Malish 7]	Rickettsia conorii str. Malish 7	567	567	0.99	0	75.45	393	AAL03031.1
1	DUF5410 domain-containing protein [Rickettsia amblyommatis]	Rickettsia amblyommatis	567	567	0.99	0	75.52	388	WP_045800276.1
1	DUF5410 domain-containing protein [Rickettsia rickettsii]	Rickettsia rickettsii	567	567	0.99	0	75.19	387	WP_014363031.1
1	DUF5410 domain-containing protein [Rickettsia australis]	Rickettsia australis	566	566	0.99	0	75.77	386	WP_014412880.1
1	DUF5410 domain-containing protein [Rickettsia amblyommatis]	Rickettsia amblyommatis	564	564	0.99	0	75.26	388	WP_053350971.1
1	DUF5410 domain-containing protein [Rickettsia amblyommatis]	Rickettsia amblyommatis	564	564	0.99	0	75.26	388	WP_014392126.1
1	TPA: DUF5410 domain-containing protein [Rickettsia endosymbiont of Omalisus fontisbellaquei]	Rickettsia endosymbiont of Omalisus fontisbellaquei	564	564	0.99	0	74.94	387	HJD60454.1
1	DUF5410 domain-containing protein [Rickettsia japonica]	Rickettsia japonica	562	562	0.99	0	75.19	387	WP_024704513.1
1	DUF5410 domain-containing protein [Rickettsia gravesii]	Rickettsia gravesii	561	561	0.99	0	74.68	387	WP_017443088.1
1	DUF5410 domain-containing protein [Rickettsia hoogstraalii]	Rickettsia hoogstraalii	557	557	0.99	0	74.17	391	WP_040257545.1
1	DUF5410 domain-containing protein [Rickettsia honei]	Rickettsia honei	556	556	0.97	0	75	378	WP_016916674.1
1	DUF5410 domain-containing protein [Rickettsia tillamookensis]	Rickettsia tillamookensis	555	555	0.99	0	74.17	391	WP_202069919.1
1	DUF5410 domain-containing protein [Rickettsia endosymbiont of Sceptobius lativentris]	Rickettsia endosymbiont of Sceptobius lativentris	551	551	0.99	0	73.91	391	MCC8406981.1
1	DUF5410 domain-containing protein [Rickettsia endosymbiont of Ecitomorpha arachnoides]	Rickettsia endosymbiont of Ecitomorpha arachnoides	548	548	0.99	0	73.66	391	MCC8462355.1
1	DUF5410 domain-containing protein [Rickettsia sp. TH2014]	Rickettsia sp. TH2014	541	541	0.99	0	72.24	392	WP_218460279.1
1	hypothetical protein RAS_07740 [Rickettsia asiatica]	Rickettsia asiatica	440	440	0.73	1e-155	76.76	284	BBJ31665.1
1	unknown [Rickettsia felis URRWXCal2]	Rickettsia felis URRWXCal2	377	377	0.69	7e-131	69.23	273	AAY61425.1
1	DUF5410 family protein [Rickettsia australis]	Rickettsia australis	375	375	0.71	5e-130	72.14	278	WP_017208506.1
1	DUF5410 family protein [Rickettsia bellii]	Rickettsia bellii	355	355	0.96	3e-120	48.77	406	WP_011477661.1
1	TPA: DUF5410 domain-containing protein [Rickettsia endosymbiont of Bembidion nr. Transversale]	Rickettsia endosymbiont of Bembidion nr. Transversale	353	353	0.96	1e-119	48.52	406	HJD66219.1
1	TPA: DUF5410 domain-containing protein [Rickettsia endosymbiont of Degeeriella rufa]	Rickettsia endosymbiont of Degeeriella rufa	334	334	0.87	4e-113	52.62	344	HJD62194.1
1	hypothetical protein RAT170B_0448 [Rickettsia argasii T170-B]	Rickettsia argasii T170-B	310	310	0.45	6e-106	83.71	179	KJW05626.1
1	hypothetical protein REIS_0954 [Rickettsia endosymbiont of Ixodes scapularis]	Rickettsia endosymbiont of Ixodes scapularis	279	279	0.43	5e-94	82.04	169	EER21780.1
1	TPA: DUF5410 domain-containing protein [Rickettsia endosymbiont of Pyrocoelia pectoralis]	Rickettsia endosymbiont of Pyrocoelia pectoralis	265	265	0.96	3e-85	43.93	385	HJD56323.1
1	DUF5410 domain-containing protein [Rickettsia endosymbiont of Oxypoda opaca]	Rickettsia endosymbiont of Oxypoda opaca	249	249	0.75	3e-79	45.48	399	MCC8369044.1
1	DUF5410 domain-containing protein [Rickettsia endosymbiont of Stiretrus anchorago]	Rickettsia endosymbiont of Stiretrus anchorago	232	232	0.71	2e-73	44.84	309	MCC8370777.1
1	DUF5410 domain-containing protein [Rickettsia endosymbiont of Oxypoda opaca]	Rickettsia endosymbiont of Oxypoda opaca	162	162	0.8	3e-45	33.93	425	MCC8369043.1
1	DUF5410 domain-containing protein [Rickettsia endosymbiont of Oxypoda opaca]	Rickettsia endosymbiont of Oxypoda opaca	159	159	0.87	1e-44	35.98	404	MCC8369500.1
1	DUF5410 family protein [Rickettsia australis]	Rickettsia australis	147	147	0.22	8e-44	82.56	86	WP_025999550.1
1	DUF5410 domain-containing protein [Rickettsia endosymbiont of Graphium doson]	Rickettsia endosymbiont of Graphium doson	134	134	0.74	2e-35	33.66	390	MCC8377679.1
1	DUF5410 family protein [Rickettsia bellii]	Rickettsia bellii	131	131	0.62	4e-34	33.33	399	WP_045798765.1
1	DUF5410 family protein [unclassified Rickettsia]	unclassified Rickettsia (Bemisia)	130	130	0.62	1e-33	32.61	399	WP_016948488.1
1	DUF5410 domain-containing protein [Rickettsia endosymbiont of Bemisia tabaci]	Rickettsia endosymbiont of Bemisia tabaci	130	130	0.62	1e-33	32.61	396	WP_232505952.1
1	DUF5410 domain-containing protein [Rickettsia endosymbiont of Graphium doson]	Rickettsia endosymbiont of Graphium doson	129	129	0.62	4e-33	32.61	407	MCC8377527.1
1	DUF5410 family protein [Rickettsia bellii]	Rickettsia bellii	129	129	0.62	2e-33	32.97	399	WP_012152026.1
1	DUF5410 family protein [Rickettsia bellii]	Rickettsia bellii	129	129	0.62	4e-33	32.97	399	WP_011477140.1
1	DUF5410 domain-containing protein [Rickettsia endosymbiont of Stiretrus anchorago]	Rickettsia endosymbiont of Stiretrus anchorago	129	129	0.85	1e-33	29.97	367	MCC8370846.1
1	DUF5410 family protein [Rickettsia bellii]	Rickettsia bellii	125	125	0.62	6e-32	32.61	399	WP_045799711.1
1	TPA: DUF5410 domain-containing protein [Rickettsia endosymbiont of Bembidion nr. Transversale]	Rickettsia endosymbiont of Bembidion nr. Transversale	125	125	0.44	1e-31	40.45	398	HJD65963.1
1	TPA: DUF5410 domain-containing protein [Rickettsia endosymbiont of Bembidion nr. Transversale]	Rickettsia endosymbiont of Bembidion nr. Transversale	125	125	0.74	7e-32	32.04	382	HJD66016.1
1	TPA: DUF5410 domain-containing protein [Rickettsia endosymbiont of Bembidion lapponicum]	Rickettsia endosymbiont of Bembidion lapponicum	112	112	0.39	6e-28	39.88	300	HJD66947.1
1	DUF5410 family protein [Rickettsia australis]	Rickettsia australis	110	110	0.2	3e-29	64.2	125	WP_017208504.1
1	DUF5410 domain-containing protein [Rickettsia endosymbiont of Stiretrus anchorago]	Rickettsia endosymbiont of Stiretrus anchorago	107	107	0.35	2e-26	41.96	273	MCC8370141.1
1	TPA: DUF5410 domain-containing protein [Rickettsia endosymbiont of Degeeriella rufa]	Rickettsia endosymbiont of Degeeriella rufa	107	107	0.35	2e-26	42.66	250	HJD62848.1
1	TPA: DUF5410 domain-containing protein [Rickettsia endosymbiont of Columbicola hoogstraali]	Rickettsia endosymbiont of Columbicola hoogstraali	101	101	0.35	2e-24	41.26	250	HJD61436.1
1	hypothetical protein BA173_06900 [Rickettsia sp. MEAM1 (Bemisia tabaci)]	Rickettsia sp. MEAM1 (Bemisia tabaci)	101	101	0.2	3e-26	58.97	85	ASX28478.1
1	TPA: DUF5410 domain-containing protein [Rickettsia endosymbiont of Bembidion lapponicum]	Rickettsia endosymbiont of Bembidion lapponicum	99.4	99.4	0.35	2e-24	38.79	164	HJD67286.1
1	unknown [Rickettsia felis URRWXCal2]	Rickettsia felis URRWXCal2	97.4	97.4	0.13	5e-25	87.04	54	AAY61424.1
1	TPA: DUF5410 domain-containing protein [Rickettsia endosymbiont of Columbicola hoogstraali]	Rickettsia endosymbiont of Columbicola hoogstraali	93.6	93.6	0.33	3e-22	40.88	179	HJD60971.1
1	TPA: DUF5410 domain-containing protein [Rickettsia endosymbiont of Degeeriella rufa]	Rickettsia endosymbiont of Degeeriella rufa	92.8	92.8	0.33	2e-22	40.88	140	HJD62037.1
1	DUF5410 domain-containing protein [Rickettsia endosymbiont of Labidopullus appendiculatus]	Rickettsia endosymbiont of Labidopullus appendiculatus	90.1	90.1	0.49	5e-19	33.16	775	MCC8398114.1
1	DUF5410 domain-containing protein [Rickettsia endosymbiont of Pseudomimeciton antennatum]	Rickettsia endosymbiont of Pseudomimeciton antennatum	89.4	89.4	0.44	3e-19	34.46	353	MCC8371569.1
1	DUF5410 family protein [Rickettsia endosymbiont of Bemisia tabaci]	Rickettsia endosymbiont of Bemisia tabaci	80.9	80.9	0.17	1e-18	61.76	75	WP_068042214.1
1	hypothetical protein RAT170B_0449 [Rickettsia argasii T170-B]	Rickettsia argasii T170-B	67.4	67.4	0.15	5e-14	75.41	61	KJW05627.1
1	hypothetical protein RCA_03305 [Rickettsia canadensis str. CA410]	Rickettsia canadensis str. CA410	50.4	50.4	0.08	2e-08	77.42	31	AFB21224.1
1	DUF5410 family protein [Rickettsia bellii]	Rickettsia bellii	50.1	50.1	0.14	2e-07	42.11	93	WP_011477500.1
1	hypothetical protein A1E_03645 [Rickettsia canadensis str. McKiel]	Rickettsia canadensis str. McKiel	48.5	48.5	0.08	1e-07	74.19	31	ABV73660.1
2	DUF5410 family protein [Rickettsia typhi]	Rickettsia typhi	659	659	1	0	100	331	WP_011190814.1
2	DUF5410 family protein [Rickettsia typhi]	Rickettsia typhi	635	635	1	0	86.88	381	WP_014419427.1
2	DUF5410 family protein [Rickettsia prowazekii]	Rickettsia prowazekii	528	528	1	0	83.98	337	WP_014411686.1
2	DUF5410 family protein [Rickettsia prowazekii]	Rickettsia prowazekii	419	419	0.7	6e-149	90.13	233	WP_004597504.1
2	DUF5410 domain-containing protein [Rickettsia prowazekii]	Rickettsia prowazekii	417	417	0.7	2e-148	89.7	233	WP_230454800.1
2	DUF5410 family protein [Rickettsia prowazekii]	Rickettsia prowazekii	415	415	0.7	1e-147	89.7	233	WP_004599427.1
2	unnamed protein product [Rickettsia prowazekii]	Rickettsia prowazekii	410	410	0.7	1e-145	88.84	233	WP_015508483.1
2	RecName: Full=Uncharacterized protein RP363 [Rickettsia prowazekii str. Madrid E]	Rickettsia prowazekii str. Madrid E	390	390	0.65	1e-137	89.91	218	Q9ZDG6.1
2	hypothetical protein AR462_01840 [Rickettsia prowazekii]	Rickettsia prowazekii	388	388	0.65	7e-137	89.91	218	AMS12776.1
2	DUF5410 family protein [Rickettsia hoogstraalii]	Rickettsia hoogstraalii	352	352	0.98	7e-121	56.75	357	WP_040257544.1
2	hypothetical protein RHORCCE3_0242 [Rickettsia hoogstraalii str. RCCE3]	Rickettsia hoogstraalii str. RCCE3	350	350	0.98	4e-120	56.59	357	KJV81061.1
2	DUF5410 family protein [Rickettsia asembonensis]	Rickettsia asembonensis	342	342	0.98	1e-116	56.04	357	WP_041079540.1
2	DUF5410 family protein [Rickettsia felis]	Rickettsia felis	342	342	0.98	1e-116	55.92	356	WP_011270904.1
2	TPA: DUF5410 domain-containing protein [Rickettsia endosymbiont of Ceroptres masudai]	Rickettsia endosymbiont of Ceroptres masudai	339	339	0.98	1e-115	55.49	357	HJD58219.1
2	DUF5410 domain-containing protein [Rickettsia endosymbiont of Glossina mortisans submortisans]	Rickettsia endosymbiont of Glossina mortisans submortisans	334	334	0.98	2e-113	54.95	357	MCC8418678.1
2	DUF5410 family protein [Rickettsia endosymbiont of Ixodes pacificus]	Rickettsia endosymbiont of Ixodes pacificus	273	273	0.98	4e-90	50	339	WP_045803783.1
2	DUF5410 family protein [Rickettsia monacensis]	Rickettsia monacensis	273	273	0.98	8e-90	49.72	339	WP_023507864.1
2	DUF5410 family protein [Rickettsia gravesii]	Rickettsia gravesii	272	272	0.98	1e-89	50	335	WP_017443087.1
2	DUF5410 family protein [spotted fever group]	spotted fever group (ISO7)	271	271	0.98	4e-89	49.43	339	WP_008580009.1
2	DUF5410 family protein [Rickettsia tamurae]	Rickettsia tamurae	270	270	0.98	9e-89	49.43	339	WP_032139605.1
2	DUF5410 family protein [Rickettsia tillamookensis]	Rickettsia tillamookensis	269	269	0.98	3e-88	47.5	353	WP_202069918.1
2	DUF5410 family protein [Rickettsia asiatica]	Rickettsia asiatica	268	268	1	4e-88	49.16	339	WP_147142560.1
2	DUF5410 family protein [Rickettsia helvetica]	Rickettsia helvetica	268	268	1	9e-88	49.16	339	WP_010423324.1
2	DUF5410 family protein [Rickettsia australis]	Rickettsia australis	266	266	0.98	4e-87	46.43	353	WP_014412881.1
2	hypothetical protein RMA_0510 [Rickettsia massiliae MTU5]	Rickettsia massiliae MTU5	265	265	0.98	8e-87	48.86	338	ABV84718.1
2	DUF5410 family protein [Rickettsia conorii]	Rickettsia raoultii	265	265	0.98	1e-86	48.45	338	WP_064463502.1
2	DUF5410 family protein [Rickettsia massiliae]	Rickettsia massiliae	265	265	0.98	9e-87	48.86	335	WP_041404622.1
2	DUF5410 family protein [Rickettsia rhipicephali]	Rickettsia rhipicephali	261	261	0.98	4e-85	48.01	335	WP_057700175.1
2	DUF5410 family protein [Rickettsia akari]	Rickettsia akari	259	259	0.98	2e-84	45.68	353	WP_012149471.1
2	DUF5410 family protein [Rickettsia montanensis]	Rickettsia montanensis	259	259	0.98	1e-84	48.58	339	WP_014410174.1
2	DUF5410 domain-containing protein [Rickettsia endosymbiont of Eriopis connexa]	Rickettsia endosymbiont of Eriopis connexa	259	259	0.98	1e-84	47.86	337	MCC8467455.1
2	DUF5410 family protein [spotted fever group]	spotted fever group (MaRh)	259	259	0.98	2e-84	48.3	335	WP_014365936.1
2	DUF5410 family protein [Rickettsia rhipicephali]	Rickettsia rhipicephali	259	259	0.98	1e-84	48.15	327	WP_014408496.1
2	TPA: DUF5410 domain-containing protein [Rickettsia endosymbiont of Omalisus fontisbellaquei]	Rickettsia endosymbiont of Omalisus fontisbellaquei	258	258	0.98	5e-84	45.94	338	HJD60455.1
2	DUF5410 family protein [Rickettsia amblyommatis]	Rickettsia amblyommatis	258	258	0.98	2e-84	48.86	328	WP_045800275.1
2	DUF5410 family protein [Rickettsia amblyommatis]	Rickettsia amblyommatis	258	258	0.98	5e-84	48.58	328	WP_014392125.1
2	DUF5410 family protein [Rickettsia amblyommatis]	Rickettsia amblyommatis	257	257	0.98	1e-83	48.58	328	WP_053350970.1
2	DUF5410 family protein [Rickettsia conorii]	Rickettsia conorii Israeli	253	253	0.99	5e-82	47.59	339	WP_016945617.1
2	DUF5410 family protein [Rickettsia parkeri]	Rickettsia parkeri	251	251	0.99	2e-81	47.31	340	WP_146709007.1
2	hypothetical protein JRD95_00539 [Rickettsia parkeri]	Rickettsia parkeri	251	251	0.99	2e-81	47.31	340	QWB86488.1
2	DUF5410 family protein [Rickettsia sibirica]	Rickettsia sibirica	250	250	0.99	7e-81	47.31	339	WP_004995968.1
2	DUF5410 family protein [Rickettsia sibirica]	Rickettsia sibirica	248	248	0.99	4e-80	47.03	339	WP_016770072.1
2	DUF5410 family protein [Rickettsia philipii]	Rickettsia philipii	248	248	0.99	3e-80	47.31	337	WP_014364626.1
2	DUF5410 family protein [Rickettsia slovaca]	Rickettsia slovaca	247	247	0.99	9e-80	47.31	339	WP_014273407.1
2	DUF5410 family protein [Rickettsia argasii]	Rickettsia argasii	247	247	0.99	1e-79	46.18	339	WP_045805465.1
2	DUF5410 family protein [Rickettsia conorii]	Rickettsia conorii Caspia	246	246	0.99	1e-79	47.03	339	WP_016926168.1
2	DUF5410 family protein [Rickettsia sp. Tenjiku01]	Rickettsia sp. Tenjiku01	246	246	0.99	3e-79	47.03	339	WP_064428790.1
2	DUF5410 family protein [Rickettsia honei]	Rickettsia honei	245	245	0.99	5e-79	47.03	339	WP_016916673.1
2	DUF5410 family protein [Rickettsia conorii]	Rickettsia heilongjiangensis	244	244	0.99	2e-78	45.94	343	WP_014014187.1
2	hypothetical protein BG75_03085 [Rickettsia endosymbiont of Proechinophthirus fluctus]	Rickettsia endosymbiont of Proechinophthirus fluctus	244	244	0.98	1e-78	46.88	339	KYP98026.1
2	DUF5410 family protein [Rickettsia africae]	Rickettsia africae	244	244	0.99	1e-78	47.03	339	WP_012719616.1
2	DUF5410 family protein [Rickettsia rickettsii]	Rickettsia rickettsii	244	244	0.99	1e-78	46.74	339	WP_014363032.1
2	DUF5410 family protein [Rickettsia japonica]	Rickettsia japonica	244	244	0.99	2e-78	45.89	339	WP_014120713.1
2	DUF5410 family protein [Rickettsia conorii]	Rickettsia conorii Malish 7	243	243	0.99	2e-78	46.09	344	WP_010977132.1
2	DUF5410 family protein [Rickettsia fournieri]	Rickettsia fournieri	243	243	0.99	3e-78	45.61	339	WP_103896836.1
2	DUF5410 family protein [Rickettsia parkeri]	Rickettsia parkeri	243	243	0.99	4e-78	46.46	339	WP_014410601.1
2	hypothetical protein MA1_01765 [Rickettsia prowazekii str. BuV67-CWPP]	Rickettsia prowazekii str. BuV67-CWPP	243	243	0.4	5e-81	90.3	134	AFE50869.1
2	DUF5410 family protein [Rickettsia conorii]	Rickettsia conorii	242	242	0.99	1e-77	46.13	348	WP_016830720.1
2	DUF5410 family protein [Rickettsia rickettsii]	Rickettsia rickettsii str. 'Sheila Smith', others	241	241	0.99	2e-77	46.18	339	WP_012262337.1
2	hypothetical protein A1G_02790 [Rickettsia rickettsii str. 'Sheila Smith']	Rickettsia rickettsii str. 'Sheila Smith'	234	234	0.96	1e-74	46.09	333	ABV76097.1
2	DUF5410 domain-containing protein [Rickettsia endosymbiont of Sceptobius lativentris]	Rickettsia endosymbiont of Sceptobius lativentris	231	231	0.76	1e-73	51.97	338	MCC8406980.1
2	DUF5410 family protein [Rickettsia australis]	Rickettsia australis	207	207	0.54	4e-66	60	206	WP_017208505.1
2	DUF5410 domain-containing protein [Rickettsia endosymbiont of Ecitomorpha arachnoides]	Rickettsia endosymbiont of Ecitomorpha arachnoides	198	198	0.55	1e-61	53.59	281	MCC8462354.1
2	DUF5410 family protein [Rickettsia canadensis]	Rickettsia canadensis	183	183	0.81	3e-55	46.32	306	WP_014364025.1
2	TPA: DUF5410 domain-containing protein [Rickettsia endosymbiont of Degeeriella rufa]	Rickettsia endosymbiont of Degeeriella rufa	183	183	0.83	1e-55	44.52	280	HJD62193.1
2	DUF5410 family protein [Rickettsia canadensis]	Rickettsia canadensis	181	181	0.8	2e-54	45.9	304	WP_012148856.1
2	DUF5410 family protein [Rickettsia bellii]	Rickettsia bellii	181	181	0.81	8e-55	44.73	280	WP_012151837.1
2	TPA: DUF5410 domain-containing protein [Rickettsia endosymbiont of Columbicola hoogstraali]	Rickettsia endosymbiont of Columbicola hoogstraali	181	181	0.83	8e-55	45.07	280	HJD61748.1
2	DUF5410 domain-containing protein [Rickettsia endosymbiont of Graphium doson]	Rickettsia endosymbiont of Graphium doson	181	181	0.79	1e-54	46.99	280	MCC8376790.1
2	DUF5410 family protein [Rickettsia bellii]	Rickettsia bellii	180	180	0.81	1e-54	44.36	280	WP_045799643.1
2	DUF5410 family protein [Rickettsia bellii]	Rickettsia bellii	179	179	0.81	3e-54	44.36	280	WP_011477662.1
2	DUF5410 domain-containing protein [Rickettsia endosymbiont of Stiretrus anchorago]	Rickettsia endosymbiont of Stiretrus anchorago	179	179	0.78	4e-54	45.42	277	MCC8369854.1
2	DUF5410 family protein [Candidatus Rickettsia colombianensi]	Candidatus Rickettsia colombianensi	176	176	0.64	2e-53	49.07	230	WP_121542766.1
2	DUF5410 family protein [Rickettsia sp. TH2014]	Rickettsia sp. TH2014	145	145	0.58	4e-42	52.04	196	WP_218460469.1
2	TPA: DUF5410 domain-containing protein [Rickettsia endosymbiont of Pyrocoelia pectoralis]	Rickettsia endosymbiont of Pyrocoelia pectoralis	106	106	0.62	3e-26	36.02	283	HJD56322.1
	BlastP databases
	1 = Rickettsia
	2 = Rickettsiaceae (minus Rickettsia)
	Added (not recovered in initial Blastp search but recovered in susbequent Blastp, tBlastn or HMMER searches :
	HJD62036.1 hypothetical protein [Rickettsia endosymbiont of Degeeriella rufa]
	HJD60972.1 hypothetical protein [Rickettsia endosymbiont of Columbicola hoogstraali]
	HJD60973.1 TPA: hypothetical protein LFV90_02225 [Rickettsia endosymbiont of Columbicola hoogstraali]

[truncated: 14 more sheets: cREM-3, cREM-4, cREM-5, SWAMP, SWA-VBD, RickA, rCRCT-1, rCRCT-3a, FIC, VapC, ParE, BrnT, RatA, RP_tox]
